# Supplementary material for: ANISEED 2019: 4D exploration of genetic data for an extended range of tunicates
Source: Nucleic Acids Res. 2019 Nov 4;48(D1):D668–75. doi: 10.1093/nar/gkz955 (PMC7145539; doi:10.1093/nar/gkz955)
Supplement: gkz955_Supplemental_Files [file gkz955_supplemental_files.zip]

Archive with 2 entries (2 files):
- Annexes-Dardaillon.xlsx
- Supplementary Online material-Dardaillon-2019.pdf
