# Supplementary material for: ANISEED 2019: 4D exploration of genetic data for an extended range of tunicates
Source: Nucleic Acids Res. 2019 Nov 4;48(D1):D668–75. doi: 10.1093/nar/gkz955 (PMC7145539; doi:10.1093/nar/gkz955)
Supplement: gkz955_Supplemental_Files [file gkz955_supplemental_files.zip › Annexes-Dardaillon.xlsx]

## Sheet: Annex 1 RNA PolII DNA-binding
TF gene ID	GO term
KH.C10.106	GO:0000977
KH.C10.113	GO:0000977
KH.C10.148	GO:0000977
KH.C10.150	GO:0000977
KH.C10.174	GO:0000977
KH.C10.211	GO:0000977
KH.C10.221	GO:0000977
KH.C10.338	GO:0000977
KH.C10.367	GO:0000977
KH.C10.420	GO:0000977
KH.C10.463	GO:0000977
KH.C10.49	GO:0000977
KH.C10.560	GO:0000977
KH.C10.574	GO:0000977
KH.C10.593	GO:0000977
KH.C10.601	GO:0000977
KH.C10.604	GO:0000977
KH.C10.80	GO:0000977
KH.C10.94	GO:0000977
KH.C1.1016	GO:0000977
KH.C1.1025	GO:0000977
KH.C1.1043	GO:0000977
KH.C1.1098	GO:0000977
KH.C11.10	GO:0000977
KH.C1.1116	GO:0000977
KH.C11.116	GO:0000977
KH.C11.131	GO:0000977
KH.C1.1212	GO:0000977
KH.C11.224	GO:0000977
KH.C11.238	GO:0000977
KH.C1.1271	GO:0000977
KH.C1.1272	GO:0000977
KH.C1.1273	GO:0000977
KH.C11.29	GO:0000977
KH.C1.1299	GO:0000977
KH.C1.1304	GO:0000977
KH.C11.313	GO:0000977
KH.C11.314	GO:0000977
KH.C11.357	GO:0000977
KH.C11.381	GO:0000977
KH.C11.450	GO:0000977
KH.C11.468	GO:0000977
KH.C11.481	GO:0000977
KH.C11.485	GO:0000977
KH.C11.488	GO:0000977
KH.C11.507	GO:0000977
KH.C11.535	GO:0000977
KH.C11.540	GO:0000977
KH.C11.543	GO:0000977
KH.C11.553	GO:0000977
KH.C1.159	GO:0000977
KH.C11.608	GO:0000977
KH.C11.612	GO:0000977
KH.C11.653	GO:0000977
KH.C11.657	GO:0000977
KH.C11.689	GO:0000977
KH.C11.706	GO:0000977
KH.C11.718	GO:0000977
KH.C11.735	GO:0000977
KH.C1.196	GO:0000977
KH.C1.198	GO:0000977
KH.C12.100	GO:0000977
KH.C12.105	GO:0000977
KH.C12.116	GO:0000977
KH.C12.152	GO:0000977
KH.C1.219	GO:0000977
KH.C12.19	GO:0000977
KH.C12.196	GO:0000977
KH.C12.215	GO:0000977
KH.C1.224	GO:0000977
KH.C12.26	GO:0000977
KH.C12.270	GO:0000977
KH.C1.23	GO:0000977
KH.C12.343	GO:0000977
KH.C12.370	GO:0000977
KH.C12.38	GO:0000977
KH.C12.390	GO:0000977
KH.C12.457	GO:0000977
KH.C12.461	GO:0000977
KH.C12.493	GO:0000977
KH.C12.508	GO:0000977
KH.C12.577	GO:0000977
KH.C1.26	GO:0000977
KH.C12.63	GO:0000977
KH.C1.264	GO:0000977
KH.C12.652	GO:0000977
KH.C12.675	GO:0000977
KH.C12.676	GO:0000977
KH.C12.689	GO:0000977
KH.C12.695	GO:0000977
KH.C1.27	GO:0000977
KH.C1.274	GO:0000977
KH.C1.275	GO:0000977
KH.C12.8	GO:0000977
KH.C1.289	GO:0000977
KH.C12.93	GO:0000977
KH.C13.110	GO:0000977
KH.C13.128	GO:0000977
KH.C13.138	GO:0000977
KH.C13.183	GO:0000977
KH.C13.22	GO:0000977
KH.C13.51	GO:0000977
KH.C1.359	GO:0000977
KH.C1.376	GO:0000977
KH.C1.38	GO:0000977
KH.C1.388	GO:0000977
KH.C1.410	GO:0000977
KH.C14.100	GO:0000977
KH.C1.414	GO:0000977
KH.C14.142	GO:0000977
KH.C14.2	GO:0000977
KH.C14.247	GO:0000977
KH.C14.278	GO:0000977
KH.C14.291	GO:0000977
KH.C14.306	GO:0000977
KH.C14.307	GO:0000977
KH.C14.359	GO:0000977
KH.C14.377	GO:0000977
KH.C14.383	GO:0000977
KH.C14.408	GO:0000977
KH.C14.426	GO:0000977
KH.C14.43	GO:0000977
KH.C14.448	GO:0000977
KH.C14.45	GO:0000977
KH.C14.455	GO:0000977
KH.C14.520	GO:0000977
KH.C14.554	GO:0000977
KH.C14.593	GO:0000977
KH.C14.604	GO:0000977
KH.C14.61	GO:0000977
KH.C1.557	GO:0000977
KH.C1.573	GO:0000977
KH.C1.617	GO:0000977
KH.C1.661	GO:0000977
KH.C1.685	GO:0000977
KH.C1.725	GO:0000977
KH.C1.727	GO:0000977
KH.C1.744	GO:0000977
KH.C1.777	GO:0000977
KH.C1.922	GO:0000977
KH.C1.959	GO:0000977
KH.C1.983	GO:0000977
KH.C1.99	GO:0000977
KH.C2.1038	GO:0000977
KH.C2.1152	GO:0000977
KH.C2.161	GO:0000977
KH.C2.23	GO:0000977
KH.C2.233	GO:0000977
KH.C2.33	GO:0000977
KH.C2.376	GO:0000977
KH.C2.42	GO:0000977
KH.C2.560	GO:0000977
KH.C2.573	GO:0000977
KH.C2.672	GO:0000977
KH.C2.687	GO:0000977
KH.C2.725	GO:0000977
KH.C2.781	GO:0000977
KH.C2.880	GO:0000977
KH.C2.917	GO:0000977
KH.C2.957	GO:0000977
KH.C2.961	GO:0000977
KH.C3.100	GO:0000977
KH.C3.133	GO:0000977
KH.C3.137	GO:0000977
KH.C3.142	GO:0000977
KH.C3.145	GO:0000977
KH.C3.165	GO:0000977
KH.C3.17	GO:0000977
KH.C3.170	GO:0000977
KH.C3.177	GO:0000977
KH.C3.219	GO:0000977
KH.C3.230	GO:0000977
KH.C3.255	GO:0000977
KH.C3.27	GO:0000977
KH.C3.308	GO:0000977
KH.C3.312	GO:0000977
KH.C3.330	GO:0000977
KH.C3.337	GO:0000977
KH.C3.402	GO:0000977
KH.C3.423	GO:0000977
KH.C3.443	GO:0000977
KH.C3.553	GO:0000977
KH.C3.569	GO:0000977
KH.C3.624	GO:0000977
KH.C3.644	GO:0000977
KH.C3.651	GO:0000977
KH.C3.67	GO:0000977
KH.C3.697	GO:0000977
KH.C3.704	GO:0000977
KH.C3.713	GO:0000977
KH.C3.751	GO:0000977
KH.C3.773	GO:0000977
KH.C3.827	GO:0000977
KH.C3.83	GO:0000977
KH.C3.84	GO:0000977
KH.C3.843	GO:0000977
KH.C4.160	GO:0000977
KH.C4.180	GO:0000977
KH.C4.182	GO:0000977
KH.C4.202	GO:0000977
KH.C4.271	GO:0000977
KH.C4.331	GO:0000977
KH.C4.340	GO:0000977
KH.C4.341	GO:0000977
KH.C4.342	GO:0000977
KH.C4.366	GO:0000977
KH.C4.378	GO:0000977
KH.C4.390	GO:0000977
KH.C4.430	GO:0000977
KH.C4.476	GO:0000977
KH.C4.482	GO:0000977
KH.C4.500	GO:0000977
KH.C4.504	GO:0000977
KH.C4.509	GO:0000977
KH.C4.516	GO:0000977
KH.C4.539	GO:0000977
KH.C4.555	GO:0000977
KH.C4.598	GO:0000977
KH.C4.639	GO:0000977
KH.C4.649	GO:0000977
KH.C4.671	GO:0000977
KH.C4.722	GO:0000977
KH.C4.739	GO:0000977
KH.C4.754	GO:0000977
KH.C4.8	GO:0000977
KH.C4.810	GO:0000977
KH.C4.83	GO:0000977
KH.C4.84	GO:0000977
KH.C4.85	GO:0000977
KH.C4.91	GO:0000977
KH.C5.138	GO:0000977
KH.C5.150	GO:0000977
KH.C5.154	GO:0000977
KH.C5.202	GO:0000977
KH.C5.210	GO:0000977
KH.C5.213	GO:0000977
KH.C5.255	GO:0000977
KH.C5.34	GO:0000977
KH.C5.350	GO:0000977
KH.C5.358	GO:0000977
KH.C5.399	GO:0000977
KH.C5.416	GO:0000977
KH.C5.430	GO:0000977
KH.C5.488	GO:0000977
KH.C5.502	GO:0000977
KH.C5.515	GO:0000977
KH.C5.53	GO:0000977
KH.C5.554	GO:0000977
KH.C5.610	GO:0000977
KH.C5.64	GO:0000977
KH.C5.641	GO:0000977
KH.C5.74	GO:0000977
KH.C5.90	GO:0000977
KH.C6.10	GO:0000977
KH.C6.117	GO:0000977
KH.C6.129	GO:0000977
KH.C6.132	GO:0000977
KH.C6.185	GO:0000977
KH.C6.22	GO:0000977
KH.C6.228	GO:0000977
KH.C6.7	GO:0000977
KH.C6.71	GO:0000977
KH.C7.146	GO:0000977
KH.C7.157	GO:0000977
KH.C7.207	GO:0000977
KH.C7.215	GO:0000977
KH.C7.243	GO:0000977
KH.C7.273	GO:0000977
KH.C7.294	GO:0000977
KH.C7.334	GO:0000977
KH.C7.346	GO:0000977
KH.C7.407	GO:0000977
KH.C7.43	GO:0000977
KH.C7.431	GO:0000977
KH.C7.440	GO:0000977
KH.C7.472	GO:0000977
KH.C7.477	GO:0000977
KH.C7.50	GO:0000977
KH.C7.523	GO:0000977
KH.C7.628	GO:0000977
KH.C7.692	GO:0000977
KH.C7.770	GO:0000977
KH.C7.782	GO:0000977
KH.C7.805	GO:0000977
KH.C7.99	GO:0000977
KH.C8.143	GO:0000977
KH.C8.175	GO:0000977
KH.C8.247	GO:0000977
KH.C8.314	GO:0000977
KH.C8.323	GO:0000977
KH.C8.371	GO:0000977
KH.C8.387	GO:0000977
KH.C8.396	GO:0000977
KH.C8.452	GO:0000977
KH.C8.482	GO:0000977
KH.C8.49	GO:0000977
KH.C8.511	GO:0000977
KH.C8.531	GO:0000977
KH.C8.583	GO:0000977
KH.C8.626	GO:0000977
KH.C8.652	GO:0000977
KH.C8.662	GO:0000977
KH.C8.709	GO:0000977
KH.C8.747	GO:0000977
KH.C8.770	GO:0000977
KH.C8.774	GO:0000977
KH.C8.778	GO:0000977
KH.C8.790	GO:0000977
KH.C8.846	GO:0000977
KH.C8.877	GO:0000977
KH.C8.88	GO:0000977
KH.C8.890	GO:0000977
KH.C8.909	GO:0000977
KH.C8.920	GO:0000977
KH.C9.181	GO:0000977
KH.C9.209	GO:0000977
KH.C9.251	GO:0000977
KH.C9.264	GO:0000977
KH.C9.380	GO:0000977
KH.C9.440	GO:0000977
KH.C9.47	GO:0000977
KH.C9.474	GO:0000977
KH.C9.485	GO:0000977
KH.C9.520	GO:0000977
KH.C9.561	GO:0000977
KH.C9.616	GO:0000977
KH.C9.617	GO:0000977
KH.C9.622	GO:0000977
KH.C9.68	GO:0000977
KH.C9.717	GO:0000977
KH.C9.733	GO:0000977
KH.C9.761	GO:0000977
KH.C9.769	GO:0000977
KH.C9.872	GO:0000977
KH.C9.892	GO:0000977
KH.L101.2	GO:0000977
KH.L105.4	GO:0000977
KH.L107.1	GO:0000977
KH.L107.7	GO:0000977
KH.L108.37	GO:0000977
KH.L108.4	GO:0000977
KH.L112.16	GO:0000977
KH.L112.23	GO:0000977
KH.L112.3	GO:0000977
KH.L112.34	GO:0000977
KH.L116.99	GO:0000977
KH.L119.26	GO:0000977
KH.L119.7	GO:0000977
KH.L122.13	GO:0000977
KH.L123.4	GO:0000977
KH.L128.12	GO:0000977
KH.L130.6	GO:0000977
KH.L132.17	GO:0000977
KH.L13.24	GO:0000977
KH.L141.25	GO:0000977
KH.L142.14	GO:0000977
KH.L144.3	GO:0000977
KH.L150.2	GO:0000977
KH.L152.2	GO:0000977
KH.L153.67	GO:0000977
KH.L153.79	GO:0000977
KH.L153.8	GO:0000977
KH.L154.23	GO:0000977
KH.L154.30	GO:0000977
KH.L154.42	GO:0000977
KH.L155.5	GO:0000977
KH.L157.3	GO:0000977
KH.L164.10	GO:0000977
KH.L170.60	GO:0000977
KH.L170.68	GO:0000977
KH.L171.10	GO:0000977
KH.L171.16	GO:0000977
KH.L17.15	GO:0000977
KH.L172.16	GO:0000977
KH.L172.23	GO:0000977
KH.L17.3	GO:0000977
KH.L173.5	GO:0000977
KH.L18.14	GO:0000977
KH.L18.26	GO:0000977
KH.L19.8	GO:0000977
KH.L20.26	GO:0000977
KH.L20.34	GO:0000977
KH.L22.65	GO:0000977
KH.L24.10	GO:0000977
KH.L24.23	GO:0000977
KH.L34.9	GO:0000977
KH.L37.31	GO:0000977
KH.L41.33	GO:0000977
KH.L4.17	GO:0000977
KH.L44.19	GO:0000977
KH.L50.22	GO:0000977
KH.L53.12	GO:0000977
KH.L5.5	GO:0000977
KH.L57.25	GO:0000977
KH.L59.1	GO:0000977
KH.L59.12	GO:0000977
KH.L60.12	GO:0000977
KH.L65.29	GO:0000977
KH.L66.1	GO:0000977
KH.L7.20	GO:0000977
KH.L76.13	GO:0000977
KH.L8.11	GO:0000977
KH.L8.21	GO:0000977
KH.L83.2	GO:0000977
KH.L84.30	GO:0000977
KH.L87.58	GO:0000977
KH.L9.13	GO:0000977
KH.L9.21	GO:0000977
KH.L95.17	GO:0000977
KH.L96.45	GO:0000977
KH.L96.87	GO:0000977
KH.L97.2	GO:0000977
KH.L9.8	GO:0000977
KH.S1032.1	GO:0000977
KH.S1147.2	GO:0000977
KH.S1159.1	GO:0000977
KH.S1272.2	GO:0000977
KH.S1288.1	GO:0000977
KH.S1293.2	GO:0000977
KH.S1339.1	GO:0000977
KH.S1404.1	GO:0000977
KH.S1404.2	GO:0000977
KH.S164.12	GO:0000977
KH.S1725.1	GO:0000977
KH.S1817.1	GO:0000977
KH.S1818.1	GO:0000977
KH.S1964.1	GO:0000977
KH.S1965.2	GO:0000977
KH.S215.4	GO:0000977
KH.S215.9	GO:0000977
KH.S2570.1	GO:0000977
KH.S2618.1	GO:0000977
KH.S2739.1	GO:0000977
KH.S390.4	GO:0000977
KH.S406.15	GO:0000977
KH.S455.6	GO:0000977
KH.S529.4	GO:0000977
KH.S534.1	GO:0000977
KH.S544.3	GO:0000977
KH.S563.4	GO:0000977
KH.S566.2	GO:0000977
KH.S583.4	GO:0000977
KH.S589.4	GO:0000977
KH.S590.4	GO:0000977
KH.S600.1	GO:0000977
KH.S610.6	GO:0000977
KH.S640.1	GO:0000977
KH.S654.1	GO:0000977
KH.S654.2	GO:0000977
KH.S654.3	GO:0000977
KH.S696.1	GO:0000977
KH.S765.1	GO:0000977
KH.S765.3	GO:0000977
KH.S768.2	GO:0000977
KH.S781.11	GO:0000977
KH.S816.1	GO:0000977
KH.S816.2	GO:0000977
KH.S816.4	GO:0000977
KH.S854.5	GO:0000977
KH.L37.66	GO:0000977
KH.C1.488	GO:0000977
KH.C7.482	GO:0000977
KH.C4.236	GO:0000977
KH.C3.604	GO:0000977
KH.C3.732	GO:0000977
KH.C14.445	GO:0000977
KH.C10.33	GO:0000977
KH.C14.208	GO:0000977
KH.C6.8	GO:0000977
KH.C7.206	GO:0000977
KH.C2.822	GO:0000977
KH.C1.549	GO:0000977
KH.C2.290	GO:0000977
KH.C6.223	GO:0000977
KH.L153.117	GO:0000977
KH.L153.85	GO:0000977
KH.C8.118	GO:0000977
KH.C2.359	GO:0000977
KH.C2.583	GO:0000977
KH.C4.664	GO:0000977
KH.L129.3	GO:0000977
KH.L119.3	GO:0000977
KH.C9.580	GO:0000977
KH.C4.737	GO:0000977
KH.C5.425	GO:0000977
KH.C10.598	GO:0000977
KH.C2.480	GO:0000977
KH.C4.475	GO:0000977
KH.L41.43	GO:0000977
KH.L41.6	GO:0000977
KH.C3.176	GO:0000977
KH.C14.46	GO:0000977
KH.C2.659	GO:0000977
KH.C14.551	GO:0000977
KH.S215.22	GO:0000977
KH.C14.179	GO:0000977
KH.C7.556	GO:0000977
KH.C2.833	GO:0000977
KH.C2.639	GO:0000977
KH.C2.955	GO:0000977
KH.L83.3	GO:0000977
KH.L99.12	GO:0000977
KH.S346.3	GO:0000977
KH.C12.305	GO:0000977
KH.C4.119	GO:0000977
KH.L95.16	GO:0000977
KH.L18.122	GO:0000977
KH.L96.113	GO:0000977
KH.L149.26	GO:0000977
KH.C1.941	GO:0000977
KH.C7.645	GO:0000977
KH.C3.348	GO:0000977
KH.C4.174	GO:0000977
KH.L41.26	GO:0000977
KH.L41.3	GO:0000977
KH.C2.381	GO:0000977
KH.C4.410	GO:0000977
KH.C1.387	GO:0000977
KH.C9.661	GO:0000977
KH.C1.406	GO:0000977
KH.L39.1	GO:0000977
KH.C6.23	GO:0000977
KH.C2.613	GO:0000977
KH.C4.569	GO:0000977
KH.C12.385	GO:0000977
KH.C2.268	GO:0000977
KH.C2.316	GO:0000977
KH.C2.761	GO:0000977
KH.C5.181	GO:0000977
KH.C3.877	GO:0000977
KH.L141.58	GO:0000977
KH.L20.1	GO:0000977
KH.L96.52	GO:0000977
NCBI:KH.100176573	GO:0000977
NCBI:KH.100177454	GO:0000977
NCBI:KH.100180227	GO:0000977
NCBI:KH.100182939	GO:0000977
NCBI:KH.100183436	GO:0000977
NCBI:KH.100184947	GO:0000977
NCBI:KH.100185491	GO:0000977
NCBI:KH.101241944	GO:0000977
NCBI:KH.101242271	GO:0000977
NCBI:KH.101242288	GO:0000977
NCBI:KH.101242426	GO:0000977
NCBI:KH.101242717	GO:0000977
NCBI:KH.101242799	GO:0000977
NCBI:KH.101242946	GO:0000977
NCBI:KH.101242968	GO:0000977
NCBI:KH.101243272	GO:0000977
NCBI:KH.101243421	GO:0000977
NCBI:KH.101243430	GO:0000977
NCBI:KH.101243506	GO:0000977
NCBI:KH.104265701	GO:0000977
NCBI:KH.104265730	GO:0000977
NCBI:KH.104265743	GO:0000977
NCBI:KH.104265746	GO:0000977
NCBI:KH.104265765	GO:0000977
NCBI:KH.104265784	GO:0000977
NCBI:KH.104266099	GO:0000977
NCBI:KH.104266115	GO:0000977
NCBI:KH.104266161	GO:0000977
NCBI:KH.104266477	GO:0000977
NCBI:KH.104266632	GO:0000977
NCBI:KH.104266693	GO:0000977
NCBI:KH.108949422	GO:0000977
NCBI:KH.108949457	GO:0000977
NCBI:KH.108949929	GO:0000977
NCBI:KH.108950211	GO:0000977
NCBI:KH.108950232	GO:0000977
NCBI:KH.108950309	GO:0000977
NCBI:KH.108950332	GO:0000977
NCBI:KH.108950383	GO:0000977
NCBI:KH.108950570	GO:0000977
NCBI:KH.108950572	GO:0000977
NCBI:KH.108950658	GO:0000977
NCBI:KH.108950680	GO:0000977
NCBI:KH.108950876	GO:0000977
NCBI:KH.108950994	GO:0000977
NCBI:KH.778751	GO:0000977

## Sheet: Annex 2 Core Ciona TFs
TF family	DNA binding domains	Best transcript model	GO terms	InterProID
AP2	AP2	KH.C7.43.v1.A.nonSL1-1	GO:0003700; GO:0003713; GO:0006350; GO:0006355; GO:0006357; GO:0045449; GO:0045817	IPR004979
AP2	AP2	KH.C1.1271.v1.A.ND1-1	GO:0003700; GO:0003713; GO:0006350; GO:0006355; GO:0006357; GO:0045449; GO:0045944	IPR004979
ARID	ARID	KH.C8.314.v2.A.SL1-1	GO:0006350; GO:0016564; GO:0045449; GO:0045892	IPR001606
ARID	ARID	KH.S406.9.v1.A.SL1-1(partial)	GO:0003700; GO:0006350; GO:0006355; GO:0045449	IPR001606
bHLH	bHLH	KH.C1.1116.v1.A.SL1-1	GO:0003700; GO:0003713; GO:0005667; GO:0006350; GO:0006355; GO:0008134; GO:0016563; GO:0030528; GO:0045449; GO:0045944	IPR001092
bHLH	ND	KH.C11.116.v1.B.ND3-1	GO:0003700; GO:0005667; GO:0006350; GO:0006355; GO:0016563; GO:0030528; GO:0045449; GO:0045941; GO:0045944	IPR000014
bHLH	bHLH	KH.C3.308.v1.A.SL1-1	GO:0000122; GO:0003700; GO:0003705; GO:0006350; GO:0006355; GO:0030528; GO:0045449; GO:0045944	IPR001092
bHLH	bHLH	KH.C4.83.v1.A.SL1-1(partial)	GO:0003700; GO:0003705; GO:0005667; GO:0006350; GO:0006355; GO:0008134; GO:0030528; GO:0042789; GO:0045449; GO:0045941; GO:0045944	IPR000014
bHLH	bHLH	KH.C9.872.v1.A.SL1-1	GO:0003700; GO:0006350; GO:0006366; GO:0030528; GO:0045449; GO:0045944	IPR001092
bHLH	bHLH	KH.L130.6.v1.A.nonSL1-1	GO:0006350; GO:0006355; GO:0030528; GO:0045449	IPR001092
bHLH	bHLH	KH.L9.13.v1.B.ND1-1	GO:0003700; GO:0006350; GO:0030528; GO:0045449; GO:0045944	IPR001092
bHLH	bHLH	KH.C3.100.v1.A.nonSL3-1	GO:0006350; GO:0030528; GO:0045449	IPR001092
bHLH	bHLH	KH.C1.661.v1.A.SL2-1	GO:0000122; GO:0003714; GO:0006350; GO:0016481; GO:0016564; GO:0030528; GO:0045449	IPR001092
bHLH	bHLH	KH.C2.880.v1.A.ND1-1	GO:0003700; GO:0006350; GO:0030528; GO:0045449; GO:0045944	IPR001092
bHLH	bHLH	KH.C4.649.v1.A.SL1-1	GO:0006350; GO:0030528; GO:0045449	IPR001092
bHLH	bHLH	KH.C14.604.v1.A.ND1-1	GO:0000122; GO:0003700; GO:0003713; GO:0006350; GO:0006366; GO:0008134; GO:0016564; GO:0030528; GO:0045449; GO:0045944	IPR001092
bHLH	bHLH	KH.L116.39.v1.A.ND1-1/GenBank		IPR001092
bHLH	bHLH	KH.C11.706.v1.A.SL1-1	GO:0000122; GO:0005667; GO:0006350; GO:0008134; GO:0016563; GO:0016564; GO:0030528; GO:0045449; GO:0045892; GO:0045893	IPR001092
bHLH	bHLH	KH.C2.560.v1.A.ND1-1	GO:0003700; GO:0006350; GO:0006355; GO:0030528; GO:0045449	IPR001092
bHLH	bHLH	KH.C8.175.v1.A.ND1-1	GO:0006350; GO:0030528; GO:0045449	IPR001092
bHLH	bHLH	KH.C5.373.v1.A.SL1-1		IPR001092
bHLH	bHLH	KH.C1.159.v1.A.nonSL2-1	GO:0000122; GO:0006350; GO:0006355; GO:0016564; GO:0030528; GO:0045449; GO:0045944	IPR001092
bHLH	bHLH	KH.C14.448.v1.A.ND1-1, KH.C14.448.v2.A.ND2-1(variant)	GO:0003700; GO:0003704; GO:0003705; GO:0003713; GO:0006350; GO:0006357; GO:0030528; GO:0045449; GO:0045941	IPR001092
bHLH	bHLH	KH.C7.269.v1.A.nonSL1-1		IPR001092
bHLH	bHLH	KH.C9.380.v1.A.ND1-1		IPR001092
bHLH	bHLH	KH.L99.12.v1.A.SL1-1/EST Consensus	GO:0003700; GO:0003702; GO:0003704; GO:0006350; GO:0030528; GO:0045449; GO:0045941; GO:0045944	IPR001092
bHLH	bHLH	KH.L24.23.v2.A.SL2-1	GO:0003700; GO:0006350; GO:0006355; GO:0006357; GO:0030528; GO:0045449	IPR001092
bHLH	bHLH	KH.C10.106.v2.A.ND1-1, KH.C10.106.v1.A.ND2-1(variant)	GO:0003700; GO:0003705; GO:0005667; GO:0006350; GO:0006355; GO:0030528; GO:0045449; GO:0045893; GO:0045944	IPR001092
bHLH	bHLH	KH.C5.213.v1.A.SL1-2	GO:0003700; GO:0003705; GO:0003713; GO:0005667; GO:0006350; GO:0006355; GO:0030528; GO:0045449; GO:0045941; GO:0045944	IPR001092
bHLH	bHLH	KH.C14.307.v1.A.SL1-1	GO:0003705; GO:0006350; GO:0006355; GO:0030528; GO:0045449; GO:0045944	IPR001092
bHLH	bHLH	KH.C12.93.v1.A.SL1-1	GO:0003700; GO:0006350; GO:0006355; GO:0006366; GO:0008134; GO:0030528; GO:0045449; GO:0045893; GO:0045899	IPR001092
bHLH	bHLH	KH.C3.312.v1.A.SL1-1	GO:0000122; GO:0006350; GO:0006355; GO:0016564; GO:0030528; GO:0045449	IPR001092
bHLH	bHLH	KH.L41.39.v3.A.SL2-1	GO:0030528; GO:0045449	IPR001092
bHLH	bHLH	KH.C5.554.v1.A.nonSL1-1		IPR001092
bHLH	bHLH	KH.L20.34.v1.B.SL1-1	GO:0003700; GO:0003713; GO:0003714; GO:0006350; GO:0006355; GO:0006366; GO:0030528; GO:0045449	IPR001092
bHLH	bHLH	KH.C3.624.v1.A.ND1-1	GO:0003700; GO:0003702; GO:0003705; GO:0005667; GO:0006350; GO:0006355; GO:0006357; GO:0006366; GO:0016563; GO:0019086; GO:0030528; GO:0045449; GO:0045893; GO:0045941; GO:0045944	IPR001092
bHLH	bHLH	KH.C5.416.v1.A.nonSL1-1		IPR001092
bHLH	bHLH	KH.C3.348.v1.A.SL1-1	GO:0000122; GO:0003700; GO:0003702; GO:0003714; GO:0005667; GO:0006350; GO:0006355; GO:0006357; GO:0030528; GO:0045449; GO:0045893; GO:0045944	IPR001092
bHLH	bHLH	KH.L154.23.v1.A.SL1-1	GO:0000122; GO:0003700; GO:0006350; GO:0006355; GO:0016563; GO:0030528; GO:0045449	IPR001092
bHLH	bHLH	KH.C6.129.v1.A.SL5-1	GO:0003700; GO:0006350; GO:0006357; GO:0030528; GO:0045449	IPR001092
bHLH	bHLH	KH.L34.9.v1.A.ND2-1	GO:0000122; GO:0006350; GO:0006355; GO:0016564; GO:0030528; GO:0045449	IPR001092
bHLH	bHLH	KH.S781.11.v1.A.SL1-1	GO:0003700; GO:0003702; GO:0006350; GO:0006357; GO:0030528; GO:0045449	IPR001092
bHLH	bHLH	KH.L96.52.v1.A.SL1-1	GO:0000122; GO:0005667; GO:0006350; GO:0008134; GO:0016563; GO:0016564; GO:0030528; GO:0045449; GO:0045892; GO:0045893	IPR001092
bZIP	bZIP	KH.C3.176.v1.C.SL1-1	GO:0003700; GO:0003705; GO:0006338; GO:0006350; GO:0006355; GO:0006357; GO:0008134; GO:0016563; GO:0016564; GO:0045449; GO:0045941; GO:0045944	IPR004827
bZIP	bZIP	KH.C5.255.v1.A.ND1-1	GO:0003700; GO:0003714; GO:0006350; GO:0006355; GO:0006366; GO:0045449	IPR004827
bZIP	bZIP	KH.C3.644.v1.A.SL1-1	GO:0003700; GO:0003705; GO:0006350; GO:0006355; GO:0006366; GO:0016563; GO:0045449; GO:0045941; GO:0045944	IPR004827
bZIP	bZIP	KH.C5.520.v1.A.SL1-1(partial)/EST Consensus	GO:0003700; GO:0006350; GO:0006355; GO:0045449	IPR004827
bZIP	bZIP	KH.C5.610.v1.A.SL1-1	GO:0003700; GO:0003702; GO:0005667; GO:0006350; GO:0006355; GO:0008134; GO:0045449; GO:0045941; GO:0045944	IPR004827
bZIP	bZIP	KH.C11.314.v2.A.ND1-1	GO:0003700; GO:0003704; GO:0005667; GO:0006355; GO:0006357; GO:0045941; GO:0045944	IPR004827
bZIP	bZIP	KH.S1032.1.v1.A.SL2-1	GO:0003700; GO:0006350; GO:0006355; GO:0006366; GO:0016563; GO:0045449; GO:0045944	IPR004827
bZIP	bZIP	KH.C4.516.v1.A.ND1-1	GO:0003700; GO:0006350; GO:0006355; GO:0045449	IPR004827
bZIP	bZIP	KH.C12.675.v1.A.SL1-1	GO:0003700; GO:0006350; GO:0006355; GO:0045449	IPR004827
bZIP	bZIP	KH.C3.137.v1.A.nonSL2-1	GO:0003700; GO:0003702; GO:0003704; GO:0005667; GO:0006350; GO:0006355; GO:0006357; GO:0016563; GO:0045449; GO:0045944	IPR004827
bZIP	bZIP	KH.C10.463.v1.A.SL1-1	GO:0003700; GO:0006350; GO:0006355; GO:0045449	IPR004827
bZIP	bZIP	KH.C12.343.v1.A.SL1-1	GO:0003700; GO:0006350; GO:0006355; GO:0045449	IPR004827
bZIP	bZIP	KH.C13.138.v1.B.SL1-1	GO:0003700; GO:0003702; GO:0003713; GO:0006350; GO:0006355; GO:0006357; GO:0006990; GO:0045014; GO:0045449; GO:0045892; GO:0045944	IPR004827
bZIP	bZIP	KH.C7.294.v1.A.SL1-1	GO:0003700; GO:0006355; GO:0006357; GO:0006366; GO:0045941	IPR004827
bZIP	bZIP	KH.C8.877.v1.A.SL1-1	GO:0003700; GO:0006350; GO:0006351; GO:0006355; GO:0045449	IPR004827
bZIP	bZIP	KH.C1.725.v2.A.SL1-1	GO:0003700; GO:0003712; GO:0006350; GO:0006355; GO:0006366; GO:0045449	IPR004827
bZIP	bZIP	KH.C1.26.v5.A.nonSL3-1, KH.C1.26.v1.A.nonSL3-2(variant)	GO:0003700; GO:0003704; GO:0003705; GO:0003712; GO:0005667; GO:0006350; GO:0006351; GO:0006355; GO:0006366; GO:0008134; GO:0045449; GO:0045944	IPR004827
bZIP	bZIP	KH.L122.13.v1.A.SL1-1	GO:0003700; GO:0006350; GO:0006355; GO:0045449	IPR004827
bZIP	bZIP	KH.C8.909.v1.A.SL1-1	GO:0003700; GO:0006350; GO:0006355; GO:0045449	IPR004827
bZIP	bZIP	KH.C6.7.v1.A.SL1-1	GO:0003700; GO:0006350; GO:0006355; GO:0045449	IPR004827
bZIP	bZIP/ZnF (C2H2)	KH.C7.556.v1.A.SL1-1	GO:0003700; GO:0003702; GO:0003713; GO:0006350; GO:0006355; GO:0006366; GO:0016563; GO:0045449; GO:0045893	IPR004827
bZIP	bZIP	KH.L5.5.v1.A.ND1-1	GO:0000122; GO:0003700; GO:0003714; GO:0005667; GO:0006350; GO:0006355; GO:0016564; GO:0045449	IPR004827
bZIP	bZIP	KH.L108.4.v2.A.SL2-1	GO:0003700; GO:0006350; GO:0006355; GO:0045449	IPR004827
CBF-B	CBF-B	KH.C4.390.v2.A.ND1-1	GO:0003700; GO:0006350; GO:0006355; GO:0006357; GO:0006366; GO:0016563; GO:0045449; GO:0045893; GO:0045944	IPR001289
CBFA_NFYB	CBFA_NFYB	KH.C7.440.v1.A.SL1-1	GO:0003700; GO:0003702; GO:0003713; GO:0005667; GO:0006350; GO:0006355; GO:0006357; GO:0045449; GO:0045893	IPR003958
CBFA_NFYB	CBFA_NFYB	KH.L41.26.v3.A.SL2-2	GO:0003700; GO:0005667; GO:0006350; GO:0006355; GO:0045449; GO:0045893	IPR003958
CP2	CP2	KH.C1.23.v1.A.ND1-1	GO:0006350; GO:0045449	IPR007604
CP2	CP2	KH.C3.27.v1.A.SL1-1	GO:0003700; GO:0003714; GO:0006350; GO:0006357; GO:0016481; GO:0016566; GO:0045449	IPR007604
CSD	CSD	KH.C1.264.v1.A.SL1-1	GO:0003700; GO:0006350; GO:0006355; GO:0006366; GO:0016564; GO:0045449	IPR002059
DM	DM	KH.C8.583.v1.B.ND1-1(partial)	GO:0003700; GO:0006355	IPR001275
DM	DM	KH.S544.3.v1.A.nonSL2-1	GO:0003700; GO:0006355	IPR001275
E2F/TDP	E2F/TDP	KH.C2.822.v3.A.SL1-2, KH.C2.822.v4.A.SL1-1(variant)	GO:0003700; GO:0003702; GO:0005667; GO:0006350; GO:0006355; GO:0006367; GO:0008134; GO:0016563; GO:0045449; GO:0045893; GO:0045944	IPR003316
E2F/TDP	E2F/TDP	KH.L60.12.v1.A.ND1-1	GO:0003700; GO:0003712; GO:0003713; GO:0005667; GO:0006350; GO:0006355; GO:0006357; GO:0008134; GO:0016563; GO:0045449; GO:0045893	IPR003316
E2F/TDP	E2F/TDP	KH.C6.223.v1.A.SL1-1	GO:0000083; GO:0003700; GO:0005667; GO:0006350; GO:0006355; GO:0008134; GO:0045449	IPR003316
E2F/TDP	E2F/TDP	KH.C14.142.v1.A.SL1-1	GO:0003700; GO:0005667; GO:0006350; GO:0006355; GO:0008134; GO:0016563; GO:0016564; GO:0045449; GO:0045893; GO:0045944	IPR003316
Ets	Ets	KH.C10.113.v4.A.SL1-1	GO:0003700; GO:0005667; GO:0006350; GO:0006355; GO:0006357; GO:0008134; GO:0016563; GO:0045449; GO:0045893; GO:0045941; GO:0045944	IPR000418
Ets	Ets	KH.C2.290.v1.A.SL1-1	GO:0000122; GO:0003700; GO:0003702; GO:0003713; GO:0006350; GO:0006355; GO:0006357; GO:0006366; GO:0045449	IPR000418
Ets	Ets	KH.C8.247.v2.A.SL2-1	GO:0003700; GO:0003712; GO:0003714; GO:0006350; GO:0006355; GO:0016481; GO:0016563; GO:0045449; GO:0045941; GO:0045944	IPR000418
Ets	Ets	KH.C4.236.v1.A.SL1-1	GO:0003700; GO:0006350; GO:0006355; GO:0045449; GO:0045893	IPR000418
Ets	Ets	KH.C1.196.v1.A.ND2-1	GO:0003700; GO:0006350; GO:0006355; GO:0006366; GO:0016563; GO:0045449; GO:0045941	IPR000418
Ets	Ets	KH.C4.539.v2.A.SL2-1(partial)	GO:0003700; GO:0006350; GO:0006355; GO:0016563; GO:0045449	IPR000418
Ets	Ets	KH.C6.228.v1.A.ND1-1	GO:0003700; GO:0006350; GO:0006355; GO:0016563; GO:0045449; GO:0045893	IPR000418
Ets	Ets	KH.C14.247.v1.A.SL1-1	GO:0003700; GO:0006350; GO:0006355; GO:0006357; GO:0016563; GO:0016564; GO:0045449; GO:0045944	IPR000418
Ets	Ets	KH.S1159.1.v2.A.ND1-1	GO:0003700; GO:0006350; GO:0006355; GO:0016563; GO:0045449	IPR000418
Ets	Ets	KH.C11.10.v1.A.ND1-1	GO:0003700; GO:0006350; GO:0006355; GO:0008134; GO:0045449; GO:0045893	IPR000418
Ets	Ets	KH.C10.148.v1.A.nonSL2-1	GO:0003700; GO:0006350; GO:0006355; GO:0016563; GO:0045449	IPR000418
Ets	Ets	KH.C10.420.v1.A.ND1-1	GO:0003700; GO:0006350; GO:0006355; GO:0016563; GO:0045449	IPR000418
Forkhead	Forkhead	KH.C5.150.v2.A.ND1-1	GO:0000122; GO:0003700; GO:0003702; GO:0006350; GO:0006355; GO:0016564; GO:0045449; GO:0045893	IPR001766
Forkhead	Forkhead	KH.C8.49.v1.A.ND1-1	GO:0003700; GO:0006350; GO:0006355; GO:0016563; GO:0045449; GO:0045893	IPR001766
Forkhead	Forkhead	KH.C8.774.v1.A.ND1-1	GO:0003700; GO:0006350; GO:0006355; GO:0045449	IPR001766
Forkhead	Forkhead	KH.C12.508.v1.C.ND1-1	GO:0003700; GO:0006350; GO:0006355; GO:0045449; GO:0045893; GO:0045944	IPR001766
Forkhead	Forkhead/ZnF (C2H2)	KH.C7.207.v3.A.SL2-1	GO:0000122; GO:0003700; GO:0006350; GO:0006355; GO:0016481; GO:0016564; GO:0016566; GO:0045449	IPR001766
Forkhead	Forkhead	KH.C12.370.v1.A.ND1-1	GO:0003700; GO:0003702; GO:0006350; GO:0006355; GO:0006357; GO:0016563; GO:0016564; GO:0045449; GO:0045892; GO:0045893	IPR001766
Forkhead	Forkhead	KH.C5.74.v2.A.SL1-1	GO:0003700; GO:0003705; GO:0006350; GO:0006355; GO:0008134; GO:0045449; GO:0045893; GO:0045944	IPR001766
Forkhead	Forkhead	KH.L150.2.v1.A.nonSL1-1	GO:0003700; GO:0006350; GO:0006355; GO:0045449	IPR001766
Forkhead	Forkhead	KH.C11.313.v1.A.SL1-1, KH.C11.313.v2.A.SL1-2(variant)	GO:0003700; GO:0006350; GO:0006355; GO:0016563; GO:0045449; GO:0045893	IPR001766
Forkhead	Forkhead	KH.L39.1.v4.A.SL3-2	GO:0000122; GO:0003700; GO:0005667; GO:0006350; GO:0006355; GO:0006357; GO:0008134; GO:0016563; GO:0045449; GO:0045941; GO:0045944	IPR001766
Forkhead	Forkhead	KH.C4.504.v1.A.SL2-1	GO:0003700; GO:0006350; GO:0006355; GO:0045449; GO:0045944	IPR001766
Forkhead	Forkhead	KH.L119.7.v1.A.SL2-1	GO:0003700; GO:0006350; GO:0006355; GO:0016563; GO:0045449; GO:0045893	IPR001766
Forkhead	Forkhead	KH.C9.717.v1.A.ND1-1	GO:0000122; GO:0003700; GO:0005667; GO:0006350; GO:0006355; GO:0006357; GO:0008134; GO:0016563; GO:0045449; GO:0045941; GO:0045944	IPR001766
Forkhead	Forkhead	KH.C3.170.v1.A.SL1-1	GO:0003700; GO:0005667; GO:0006350; GO:0006355; GO:0008134; GO:0016563; GO:0045449; GO:0045892; GO:0045893	IPR001766
Forkhead	Forkhead	KH.L44.19.v1.A.ND1-1	GO:0003700; GO:0006350; GO:0006355; GO:0045449	IPR001766
Forkhead	Forkhead	KH.C14.520.v1.A.ND1-1(partail)	GO:0003700; GO:0003702; GO:0006350; GO:0006355; GO:0006357; GO:0016563; GO:0045449; GO:0045893	IPR001766
Forkhead	Forkhead	KH.C11.718.v1.B.ND1-1	GO:0000122; GO:0003700; GO:0003705; GO:0006350; GO:0006355; GO:0016563; GO:0045449; GO:0045944	IPR001766
Forkhead	Forkhead	KH.C4.341.v1.A.SL1-1	GO:0003700; GO:0006350; GO:0006355; GO:0045449	IPR001766
Forkhead	Forkhead	KH.L13.24.v1.A.SL1-1	GO:0003700; GO:0006350; GO:0006355; GO:0016564; GO:0045449; GO:0045892	IPR001766
Forkhead	Forkhead	KH.C8.890.v1.A.SL1-1	GO:0000122; GO:0003700; GO:0005667; GO:0006350; GO:0006355; GO:0016564; GO:0045449; GO:0045892; GO:0045944	IPR001766
Forkhead	Forkhead	KH.C8.396.v1.A.ND1-1	GO:0000122; GO:0003700; GO:0006350; GO:0006355; GO:0016564; GO:0045449; GO:0045892; GO:0045944	IPR001766
Forkhead	Forkhead	KH.C8.662.v1.A.SL1-1	GO:0003700; GO:0006350; GO:0006355; GO:0016563; GO:0045449; GO:0045893	IPR001766
Forkhead	Forkhead	KH.C8.747.v1.A.SL1-1	GO:0003700; GO:0006350; GO:0006355; GO:0016563; GO:0045449; GO:0045893	IPR001766
Forkhead	Forkhead	KH.L57.25.v1.A.SL1-1	GO:0003700; GO:0003705; GO:0006350; GO:0006355; GO:0008134; GO:0016563; GO:0045449; GO:0045893; GO:0045944	IPR001766
HMG	HMG	KH.C4.739.v1.A.SL1-1	GO:0006350; GO:0045449	IPR000910
HMG	HMG	KH.L154.42.v1.A.ND1-1	GO:0003700; GO:0003702; GO:0003704; GO:0006350; GO:0006357; GO:0016563; GO:0045449; GO:0045892; GO:0045944	IPR000910
HMG	HMG	KH.C1.99.v1.A.SL1-1	GO:0000122; GO:0003700; GO:0005667; GO:0006350; GO:0006355; GO:0016563; GO:0045449; GO:0045944	IPR000910
HMG	HMG	KH.S164.12.v1.A.SL1-1	GO:0000122; GO:0003700; GO:0006350; GO:0006355; GO:0016564; GO:0045449	IPR000910
HMG	HMG	KH.C3.330.v1.A.ND1-1		IPR000910
HMG	HMG	KH.C7.407.v1.A.ND1-1	GO:0003700; GO:0003702; GO:0006350; GO:0006355; GO:0016563; GO:0045449; GO:0045944	IPR000910
HMG	HMG	KH.C6.71.v2.A.SL3-1	GO:0003700; GO:0003702; GO:0005667; GO:0006350; GO:0006355; GO:0006357; GO:0008134; GO:0016563; GO:0016564; GO:0016566; GO:0045449; GO:0045941; GO:0045944	IPR000910
HMG	HMG	KH.C7.523.v1.A.SL1-1	GO:0003700; GO:0003702; GO:0006350; GO:0006355; GO:0006357; GO:0016563; GO:0045449; GO:0045892; GO:0045893; GO:0045944	IPR000910
HMG	HMG	KH.C4.8.v2.A.ND4-1	GO:0003702; GO:0006350; GO:0006357; GO:0016563; GO:0045449; GO:0045944	IPR000910
HMG	HMG	KH.L155.5.v1.A.ND1-1	GO:0000122; GO:0003700; GO:0005667; GO:0006350; GO:0006355; GO:0006366; GO:0045449; GO:0045892; GO:0045893; GO:0045944	IPR000910
Homeobox	Homeobox	KH.C12.461.v2.A.ND2-1, KH.C12.461.v1.A.ND1-1(variant)	GO:0003700; GO:0003702; GO:0003704; GO:0005667; GO:0006338; GO:0006350; GO:0006355; GO:0006357; GO:0006366; GO:0008134; GO:0016481; GO:0016563; GO:0016566; GO:0045449; GO:0045893; GO:0045941; GO:0045944	IPR001356
Homeobox	Homeobox/Paired	KH.C10.150.v1.A.SL1-1	GO:0000122; GO:0003700; GO:0003705; GO:0005667; GO:0006350; GO:0006355; GO:0006366; GO:0016563; GO:0016566; GO:0030528; GO:0045449; GO:0045944	IPR001356
Homeobox	Homeobox	KH.C1.414.v1.A.SL1-1	GO:0000122; GO:0003700; GO:0006355; GO:0016564; GO:0030528; GO:0045449	IPR001356
Homeobox	Homeobox	KH.C12.577.v1.A.ND1-1	GO:0003700; GO:0006350; GO:0006355; GO:0030528; GO:0045449; GO:0045892; GO:0045893	IPR001356
Homeobox	Homeobox	KH.L128.12.v1.A.SL1-1	GO:0003700; GO:0003702; GO:0006350; GO:0006355; GO:0006357; GO:0030528; GO:0045449	IPR001356
Homeobox	Homeobox	KH.C1.941.v1.A.ND1-1	GO:0003700; GO:0003702; GO:0003704; GO:0005667; GO:0006338; GO:0006350; GO:0006355; GO:0006357; GO:0006366; GO:0008134; GO:0016481; GO:0016563; GO:0016566; GO:0045449; GO:0045893; GO:0045941; GO:0045944	IPR001356
Homeobox	Homeobox	KH.C9.520.v1.A.SL1-1	GO:0003700; GO:0006350; GO:0006355; GO:0030528; GO:0045449	IPR001356
Homeobox	Homeobox	KH.C14.377.v1.A.nonSL1-1	GO:0003700; GO:0006350; GO:0006355; GO:0030528; GO:0045449	IPR001356
Homeobox	Homeobox	KH.C1.959.v1.A.SL1-1	GO:0003700; GO:0006350; GO:0006355; GO:0030528; GO:0045449	IPR001356
Homeobox	Homeobox	KH.C5.502.v1.A.SL1-1	GO:0003700; GO:0006350; GO:0006355; GO:0030528; GO:0045449	IPR001356
Homeobox	Homeobox	KH.C9.485.v1.A.ND1-1	GO:0003700; GO:0006350; GO:0006355; GO:0030528; GO:0045449; GO:0045944	IPR001356
Homeobox	Homeobox	KH.L142.14.v1.A.ND1-1	GO:0003700; GO:0006355; GO:0030528; GO:0045449	IPR001356
Homeobox	Homeobox	KH.L84.30.v1.A.ND1-1	GO:0003700; GO:0006355; GO:0030528; GO:0045449; GO:0045944	IPR001356
Homeobox	Homeobox	KH.L171.16.v1.A.SL1-1	GO:0003700; GO:0003702; GO:0006350; GO:0006355; GO:0006357; GO:0030528; GO:0045449; GO:0045944	IPR001356
Homeobox	Homeobox/Paired	KH.C9.68.v2.A.ND2-1	GO:0003700; GO:0003702; GO:0005667; GO:0006350; GO:0006355; GO:0006366; GO:0030528; GO:0045449; GO:0045944	IPR001356
Homeobox	Homeobox	KH.C7.472.v1.A.SL1-1	GO:0003700; GO:0005667; GO:0006350; GO:0006355; GO:0030528; GO:0045449	IPR001356
Homeobox	Homeobox	KH.C11.507.v1.A.ND1-1	GO:0003700; GO:0006350; GO:0006355; GO:0030528; GO:0045449	IPR001356
Homeobox	Homeobox	KH.L66.1.v1.A.ND1-1	GO:0003700; GO:0006350; GO:0006355; GO:0030528; GO:0045449; GO:0045944	IPR001356
Homeobox	Homeobox	KH.C10.367.v1.A.ND1-1	GO:0003700; GO:0003705; GO:0006355; GO:0016481; GO:0016564; GO:0045449; GO:0045892; GO:0045944	IPR001356
Homeobox	Homeobox	KH.C8.709.v1.A.ND1-1	GO:0000122; GO:0003700; GO:0006350; GO:0006355; GO:0016564; GO:0030528; GO:0045449; GO:0045944	IPR001356
Homeobox	Homeobox	KH.C4.722.v1.A.ND1-1	GO:0000122; GO:0003700; GO:0005667; GO:0006355; GO:0016481; GO:0016564; GO:0030528; GO:0045449	IPR001356
Homeobox	Homeobox	KH.C2.917.v1.A.ND1-1	GO:0003700; GO:0006350; GO:0006355; GO:0030528; GO:0045449; GO:0045944	IPR001356
Homeobox	Homeobox/POU	KH.C2.42.v2.A.SL1-1	GO:0003700; GO:0005667; GO:0006350; GO:0006355; GO:0006357; GO:0030528; GO:0045449	IPR001356
Homeobox	Homeobox	KH.C7.431.v1.A.SL1-1	GO:0003700; GO:0006355; GO:0030528; GO:0045449	IPR001356
Homeobox	Homeobox	KH.C12.152.v1.A.SL1-1	GO:0003700; GO:0006350; GO:0006355; GO:0030528; GO:0045449	IPR001356
Homeobox	Homeobox	KH.C9.616.v1.A.SL1-1	GO:0003700; GO:0006350; GO:0006355; GO:0030528; GO:0045449; GO:0045944	IPR001356
Homeobox	Homeobox	KH.C4.754.v1.A.ND1-1	GO:0003700; GO:0005667; GO:0006350; GO:0006355; GO:0030528; GO:0045449	IPR001356
Homeobox	Homeobox/ZnF (C2H2)	KH.C3.443.v1.A.SL1-1	GO:0000122; GO:0003700; GO:0003705; GO:0005667; GO:0006350; GO:0006355; GO:0006366; GO:0016564; GO:0030528; GO:0045449	IPR007087
Homeobox	Homeobox	KH.L41.33.v2.A.ND2-2	GO:0003700; GO:0006350; GO:0006355; GO:0030528; GO:0045449	IPR001356
Homeobox	Homeobox	KH.C5.34.v1.A.SL1-1	GO:0003700; GO:0006350; GO:0006355; GO:0030528; GO:0045449	IPR001356
Homeobox	Homeobox	KH.C14.554.v1.A.ND1-1	GO:0000122; GO:0003700; GO:0003702; GO:0003704; GO:0006350; GO:0006355; GO:0006357; GO:0016563; GO:0030528; GO:0045449; GO:0045944	IPR001356
Homeobox	Homeobox	KH.C4.500.v1.B.SL1-1	GO:0000122; GO:0003700; GO:0003705; GO:0003714; GO:0006350; GO:0016481; GO:0030528; GO:0045449; GO:0045893	IPR007738
Homeobox	Homeobox	KH.C8.652.v1.A.SL1-1	GO:0003700; GO:0005667; GO:0006350; GO:0006355; GO:0030528; GO:0045449; GO:0045944	IPR001356
Homeobox	Homeobox	KH.L97.2.v1.C.ND1-1	GO:0003700; GO:0006350; GO:0006355; GO:0030528; GO:0045449	IPR001356
Homeobox	Homeobox	KH.C11.543.v1.A.ND1-1	GO:0003700; GO:0005667; GO:0006350; GO:0006355; GO:0006357; GO:0030528; GO:0045449; GO:0045944	IPR001356
Homeobox	Homeobox	KH.L119.26.v1.A.SL1-1	GO:0003700; GO:0006350; GO:0006355; GO:0030528; GO:0045449	IPR001356
Homeobox	Homeobox	KH.C7.346.v1.A.SL1-1	GO:0003700; GO:0006350; GO:0006355; GO:0030528; GO:0045449	IPR001356
Homeobox	Homeobox	KH.C1.1212.v1.A.SL1-1	GO:0000122; GO:0003700; GO:0005667; GO:0006350; GO:0006355; GO:0016481; GO:0016564; GO:0030528; GO:0045449	IPR001356
Homeobox	Homeobox	KH.C1.1098.v1.B.ND1-1	GO:0000122; GO:0003700; GO:0006350; GO:0006355; GO:0030528; GO:0045449; GO:0045944	IPR001356
Homeobox	Homeobox	KH.C3.142.v1.A.ND1-1	GO:0003700; GO:0006355; GO:0030528; GO:0045449	IPR001356
Homeobox	Homeobox	KH.C14.100.v1.A.ND1-1	GO:0003700; GO:0003712; GO:0006350; GO:0006355; GO:0030528; GO:0045449	IPR001356
Homeobox	Homeobox	KH.C11.689.v1.B.SL1-1	GO:0003700; GO:0006350; GO:0006355; GO:0030528; GO:0045449; GO:0045944	IPR001356
Homeobox	Homeobox	KH.S563.4.v1.C.SL1-1	GO:0003700; GO:0006350; GO:0006355; GO:0016564; GO:0030528; GO:0045449; GO:0045892	IPR001356
Homeobox	Homeobox	KH.C10.174.v1.A.SL4-1	GO:0000122; GO:0003700; GO:0003702; GO:0003704; GO:0003705; GO:0003714; GO:0005667; GO:0006350; GO:0006355; GO:0006357; GO:0016563; GO:0045449; GO:0045944	IPR001356
Homeobox	Homeobox/POU	KH.C4.85.v1.A.ND1-1	GO:0003700; GO:0005667; GO:0006350; GO:0006355; GO:0006357; GO:0016481; GO:0016563; GO:0016564; GO:0030528; GO:0045449; GO:0045892; GO:0045944	IPR001356
Homeobox	Homeobox	KH.C14.408.v1.A.SL2-1	GO:0003700; GO:0006355; GO:0030528; GO:0045449; GO:0045944	IPR001356
Homeobox	Homeobox/POU	KH.C7.782.v1.A.ND1-1		IPR001356
Homeobox	Homeobox	KH.C7.243.v1.A.ND1-1	GO:0000122; GO:0003700; GO:0006355; GO:0030528; GO:0045449	IPR001356
Homeobox	Homeobox	KH.C4.84.v2.A.SL4-1	GO:0003700; GO:0006355; GO:0006357; GO:0030528; GO:0045449	IPR001356
Homeobox	Homeobox	KH.L172.23.v1.A.ND1-1	GO:0003700; GO:0006350; GO:0006355; GO:0016564; GO:0030528; GO:0045449; GO:0045892	IPR001356
Homeobox	Homeobox	KH.L152.2.v1.A.SL1-1	GO:0003700; GO:0003702; GO:0006355; GO:0030528; GO:0045449; GO:0045944	IPR001356
Homeobox	Homeobox	KH.C11.485.v1.A.SL1-1	GO:0003700; GO:0006350; GO:0006355; GO:0030528; GO:0045449	IPR001356
Homeobox	Homeobox	KH.C11.381.v2.A.ND2-1	GO:0003700; GO:0003704; GO:0003705; GO:0005667; GO:0006355; GO:0006357; GO:0016563; GO:0045449; GO:0045944	IPR001356
Homeobox	Homeobox	KH.C8.482.v1.A.SL2-1	GO:0000122; GO:0003700; GO:0005667; GO:0006350; GO:0006355; GO:0006357; GO:0008134; GO:0016563; GO:0016564; GO:0030528; GO:0045449; GO:0045893; GO:0045944	IPR001356
Homeobox	Homeobox	KH.C3.83.v1.A.SL1-1	GO:0003700; GO:0005667; GO:0006355; GO:0030528; GO:0045449; GO:0045941; GO:0045944	IPR001356
Homeobox	Homeobox	KH.C3.67.v1.B.ND1-1	GO:0003700; GO:0006355; GO:0030528; GO:0045449	IPR001356
Homeobox	Homeobox	KH.C3.843.v1.C.SL1-1		IPR001356
Homeobox	Homeobox	KH.L171.10.v1.A.SL2-1	GO:0000122; GO:0003700; GO:0006350; GO:0006355; GO:0008134; GO:0016564; GO:0016565; GO:0030528; GO:0045449	IPR001356
Homeobox	Homeobox	KH.C1.685.v1.A.ND1-1	GO:0003700; GO:0006350; GO:0006355; GO:0030528; GO:0045449; GO:0045944	IPR001356
Homeobox	Homeobox	KH.C2.957.v1.A.nonSL1-1	GO:0003700; GO:0006350; GO:0006355; GO:0030528; GO:0045449	IPR001356
Homeobox	Homeobox	KH.C7.770.v1.A.SL1-1	GO:0000122; GO:0003700; GO:0006350; GO:0006355; GO:0030528; GO:0045449	IPR001356
Homeobox	Homeobox	KH.C4.430.v1.A.ND1-1	GO:0000122; GO:0003700; GO:0003705; GO:0003714; GO:0006350; GO:0016481; GO:0030528; GO:0045449; GO:0045893	IPR007738
Homeobox	Homeobox	KH.L107.7.v1.A.ND1-1	GO:0003700; GO:0006350; GO:0006355; GO:0030528; GO:0045449	IPR001356
Homeobox	Homeobox	KH.L153.79.v1.A.SL2-1	GO:0003700; GO:0005667; GO:0006355; GO:0008134; GO:0030528; GO:0045449; GO:0045944	IPR001356
Homeobox	Homeobox	KH.C11.608.v1.A.SL1-1	GO:0003700; GO:0006350; GO:0006355; GO:0030528; GO:0045449	IPR001356
Homeobox	Homeobox	KH.C1.38.v2.A.SL2-1	GO:0003700; GO:0006350; GO:0006355; GO:0030528; GO:0045449	IPR001356
Homeobox	Homeobox	KH.C1.922.v1.A.ND1-1	GO:0003700; GO:0006350; GO:0006355; GO:0030528; GO:0045449	IPR001356
Homeobox	Homeobox	KH.C11.657.v1.A.SL1-1	GO:0003700; GO:0006350; GO:0006355; GO:0030528; GO:0045449	IPR001356
Homeobox	Homeobox	KH.C7.99.v2.A.ND1-1	GO:0003700; GO:0005667; GO:0006350; GO:0006355; GO:0030528; GO:0045449	IPR001356
Homeobox	Homeobox	KH.C10.338.v1.A.nonSL1-1	GO:0000122; GO:0003700; GO:0003704; GO:0003705; GO:0005667; GO:0006350; GO:0006355; GO:0016563; GO:0030528; GO:0045449; GO:0045893; GO:0045944	IPR001356
Homeobox	Homeobox	KH.S215.4.v2.A.SL1-1	GO:0003700; GO:0006350; GO:0006355; GO:0016563; GO:0030528; GO:0045449	IPR001356
Homeobox	Homeobox	KH.S765.3.v1.A.SL1-1	GO:0003700; GO:0006350; GO:0006355; GO:0030528; GO:0045449	IPR001356
Homeobox	Homeobox	KH.C8.511.v1.A.ND1-1	GO:0003700; GO:0006355; GO:0030528; GO:0045449	IPR001356
Homeobox	Homeobox/CUT	KH.C6.185.v1.A.SL1-1	GO:0003700; GO:0003702; GO:0006350; GO:0006355; GO:0006357; GO:0016563; GO:0045449; GO:0045944	IPR001356
Homeobox	Homeobox	KH.S215.9.v1.A.SL1-1	GO:0003700; GO:0005667; GO:0006350; GO:0006355; GO:0016563; GO:0030528; GO:0045449; GO:0045944	IPR001356
Homeobox	Homeobox	KH.L132.17.v1.A.SL1-1	GO:0003700; GO:0006350; GO:0006355; GO:0030528; GO:0045449	IPR001356
HSF	HSF	KH.C4.639.v1.A.ND1-1	GO:0003700; GO:0006350; GO:0006355; GO:0045449	IPR000232
HSF	HSF	KH.C4.810.v1.A.ND1-1	GO:0006350; GO:0016568; GO:0045449	IPR000232
IPT/TIG	IPT/TIG	KH.C3.133.v1.A.SL1-1	GO:0003700; GO:0003702; GO:0006350; GO:0006355; GO:0006357; GO:0006366; GO:0045449; GO:0045944	IPR000451
IPT/TIG	IPT/TIG	KH.C7.215.v1.A.SL1-1	GO:0003700; GO:0003713; GO:0006350; GO:0006355; GO:0006366; GO:0016563; GO:0016566; GO:0045449; GO:0045892; GO:0045941; GO:0045944	IPR000451
IPT/TIG	IPT/TIG	KH.C11.238.v2.A.SL1-1, KH.C11.238.v1.A.SL1-2(variant)	GO:0003700; GO:0006350; GO:0006355; GO:0045449; GO:0045893	IPR000451
IPT/TIG	IPT/TIG	KH.C2.725.v1.A.SL1-1	GO:0003700; GO:0006350; GO:0006355; GO:0045449; GO:0045892	IPR002909
IPT/TIG	IPT/TIG	KH.L24.10.v2.A.ND2-2	GO:0003700; GO:0006350; GO:0006355; GO:0030528; GO:0045449; GO:0045941	IPR003523
IPT/TIG	LAG1, IPT/TIG	KH.C12.652.v1.A.ND1-1	GO:0003700; GO:0005667; GO:0006350; GO:0006355; GO:0006357; GO:0008134; GO:0030528; GO:0045449; GO:0045892	IPR007087
IRF	IRF	KH.L7.20.v1.A.ND1-1	GO:0003700; GO:0003702; GO:0006350; GO:0006355; GO:0008134; GO:0016563; GO:0045449; GO:0045893; GO:0045941	IPR001346
IRF	IRF	KH.C3.651.v1.C.ND1-1	GO:0000122; GO:0003700; GO:0003702; GO:0006350; GO:0006355; GO:0008134; GO:0016563; GO:0045449; GO:0045941	IPR001346
IRF	IRF	KH.C11.481.v2.A.SL2-1	GO:0000122; GO:0003700; GO:0003702; GO:0006350; GO:0006355; GO:0008134; GO:0016563; GO:0045449; GO:0045941	IPR001346
IRF	IRF	KH.C14.306.v1.A.SL1-1, KH.C14.306.v2.A.SL1-2(variant), KH.C14.306.v3.A.ND2-3(variant)	GO:0000122; GO:0003700; GO:0003702; GO:0003705; GO:0006350; GO:0006355; GO:0045449	IPR001346
IRF	IRF	KH.C3.402.v2.A.ND1-1	GO:0000122; GO:0003700; GO:0003702; GO:0003705; GO:0006350; GO:0006355; GO:0045449; GO:0045893	IPR001346
IRF	IRF	KH.S1404.2.v1.A.ND2-1	GO:0000122; GO:0003700; GO:0003702; GO:0003705; GO:0006350; GO:0006355; GO:0008134; GO:0016563; GO:0045449; GO:0045893; GO:0045941	IPR001346
IRF	IRF	KH.C3.177.v1.A.ND1-1	GO:0000122; GO:0003700; GO:0003702; GO:0006350; GO:0006355; GO:0045449; GO:0045893; GO:0045944	IPR001346
MAD	CTF/NF-I / MAD	KH.C5.641.v1.A.ND1-1	GO:0003700; GO:0003705; GO:0006350; GO:0006355; GO:0006366; GO:0008134; GO:0016563; GO:0045449; GO:0045941; GO:0045944	IPR003619
MAD	MAD	KH.C12.26.v1.A.SL2-1	GO:0000122; GO:0003700; GO:0003706; GO:0005667; GO:0006350; GO:0006355; GO:0008134; GO:0016563; GO:0016566; GO:0045449; GO:0045892; GO:0045893; GO:0045941; GO:0045944	IPR003619
MAD	MAD	KH.C2.573.v1.A.SL1-2	GO:0003700; GO:0003702; GO:0005667; GO:0006350; GO:0006355; GO:0006357; GO:0016563; GO:0045449; GO:0045944	IPR003619
MAD	MAD	KH.C6.22.v3.A.ND2-2	GO:0000122; GO:0003700; GO:0003706; GO:0005667; GO:0006350; GO:0006355; GO:0006366; GO:0008134; GO:0016563; GO:0016566; GO:0045449; GO:0045893; GO:0045941; GO:0045944	IPR003619
MAD	MAD	KH.C6.117.v1.A.SL1-1	GO:0003700; GO:0005667; GO:0006350; GO:0006355; GO:0006357; GO:0016563; GO:0045449; GO:0045892; GO:0045893; GO:0045941; GO:0045944	IPR003619
MADS-box	MADS-box	KH.S455.6.v1.A.SL1-1	GO:0003700; GO:0006350; GO:0006355; GO:0045449	IPR002100
MADS-box	MADS-box	KH.S406.15.v1.A.ND1-1	GO:0003700; GO:0003704; GO:0006350; GO:0006355; GO:0008134; GO:0045449; GO:0045944	IPR002100
NRF1/EWG	NRF1	KH.L170.20.v2.A.SL1-1	GO:0006350; GO:0006357; GO:0045449	IPR002100
Others	unknown	KH.C5.90.v2.A.SL3-1	GO:0003700; GO:0003702; GO:0003713; GO:0006357; GO:0006366; GO:0008134; GO:0045944
Others	unknown	KH.C13.135.v1.A.SL1-1	GO:0006350; GO:0045449	IPR000637
Others	unknown	KH.S423.6.v1.A.SL1-1	GO:0003714; GO:0006338; GO:0006350; GO:0016481; GO:0016568; GO:0045449	IPR001214
Others	unknown	KH.C2.327.v2.A.ND1-1	GO:0003700; GO:0006350; GO:0045449
Others	PUR	KH.C12.676.v1.A.SL1-1	GO:0003700; GO:0003705; GO:0006350; GO:0008134; GO:0016566; GO:0045449; GO:0045892
Others	unknown	KH.L43.2.v1.A.ND1-1	GO:0006350; GO:0016481; GO:0016566; GO:0045449
Others	RNP-1	KH.L18.26.v1.B.SL2-1	GO:0006350
Others	RNP-1	KH.C12.317.v3.A.ND2-1	GO:0003700; GO:0006350; GO:0006355; GO:0016563; GO:0045449; GO:0045892
Others	unknown	KH.C7.50.v1.A.SL1-1	GO:0003700; GO:0006350; GO:0006355; GO:0006366; GO:0045449	IPR000580
Others	unknown	KH.C7.423.v1.A.SL1-1
Others	unknown	KH.C5.253.v1.A.ND1-1	GO:0000122; GO:0006350; GO:0016566; GO:0045449
Others	ND	KH.C2.23.v1.A.SL1-1	GO:0006350; GO:0045449
Others	unknown	KH.L20.42.v1.A.ND1-1	GO:0003700; GO:0006350; GO:0045449; GO:0045892
Others	unknown	KH.L153.70.v1.A.SL2-1
p53	p53	KH.C3.713.v1.A.SL1-1	GO:0003700; GO:0006350; GO:0006355; GO:0045449; GO:0045893	IPR002117
p53	p53	KH.C1.573.v2.A.SL1-1, KH.C1.573.v3.A.ND3-1(variant), KH.C1.573.v5.A.SL1-2(variant)	GO:0000122; GO:0003700; GO:0006350; GO:0006355; GO:0016563; GO:0016564; GO:0045449; GO:0045892; GO:0045893; GO:0045944	IPR002117
Paired	Paired	KH.C12.116.v1.A.ND4-1, KH.C12.116.v2.A.SL1-1(variant)	GO:0000122; GO:0003700; GO:0005667; GO:0006350; GO:0006355; GO:0016563; GO:0016564; GO:0045449; GO:0045893; GO:0045944; GO:0006366	IPR001523
Paired	Paired	KH.C11.488.v1.A.ND1-1	GO:0003700; GO:0005667; GO:0006350; GO:0006355; GO:0045449; GO:0045944	IPR001523
RFX	RFX	KH.C4.331.v1.A.ND1-1	GO:0003700; GO:0003702; GO:0003705; GO:0006350; GO:0006355; GO:0016481; GO:0016564; GO:0030528; GO:0045449; GO:0045944	IPR003150
RFX	RFX	KH.C5.399.v4.A.ND1-1	GO:0003700; GO:0003705; GO:0006350; GO:0006355; GO:0016481; GO:0016564; GO:0030528; GO:0045449	IPR003150
RFX	RFX	KH.S600.1.v1.B.SL1-1	GO:0003702; GO:0006350; GO:0006355; GO:0045449; GO:0045944	IPR003150
Runt	Runt	KH.C12.38.v1.A.ND1-1	GO:0003700; GO:0006350; GO:0006355; GO:0006366; GO:0016563; GO:0045449; GO:0045941; GO:0045944	IPR000040
SAND	SAND	KH.C2.1038.v1.A.ND1-1	GO:0003700; GO:0003702; GO:0005667; GO:0006350; GO:0006366; GO:0016563; GO:0045449; GO:0045893	IPR002893
SAND	SAND	KH.C14.455.v2.A.SL2-1	GO:0003700; GO:0006350; GO:0045449	IPR000770
SANT	SANT	KH.L144.3.v1.B.SL1-1	GO:0003700; GO:0006350; GO:0006355; GO:0030528; GO:0045449	IPR001005
SANT	SANT	KH.C5.358.v2.A.ND1-1(partial)	GO:0003716; GO:0006338; GO:0006350; GO:0006353; GO:0006361; GO:0045449; GO:0045944	IPR001005
SANT	SANT	KH.C7.477.v1.C.ND1-1	GO:0003700; GO:0006350; GO:0006366; GO:0006383; GO:0009301; GO:0030528; GO:0042795; GO:0042796; GO:0045449	IPR001005
ski	ski	KH.C14.291.v1.A.SL1-1	GO:0006350; GO:0045449	IPR003380
STAT	STAT	KH.C3.827.v1.A.SL1-1(partial)	GO:0003700; GO:0006350; GO:0006355; GO:0006357; GO:0006366; GO:0045449; GO:0045944	IPR001217
STAT	STAT	KH.C1.275.v3.A.ND4-1	GO:0003700; GO:0006350; GO:0006355; GO:0006357; GO:0006366; GO:0045449; GO:0045944	IPR001217
T-box	T-box	KH.L8.11.v1.A.nonSL1-1	GO:0003700; GO:0006350; GO:0006355; GO:0016563; GO:0016564; GO:0016565; GO:0017053; GO:0045449; GO:0045892; GO:0045944	IPR001699
T-box	T-box	KH.S654.1.v1.A.nonSL1-1	GO:0003700; GO:0006350; GO:0006355; GO:0016564; GO:0016565; GO:0045449; GO:0045892	IPR001699
T-box	T-box	KH.S589.4.v1.A.ND1-1	GO:0003700; GO:0006350; GO:0006355; GO:0045449	IPR001699
T-box	T-box	KH.S654.2.v1.A.nonSL2-1	GO:0003700; GO:0006350; GO:0006355; GO:0016564; GO:0016565; GO:0045449; GO:0045892	IPR001699
T-box	T-box	KH.C1.224.v2.A.ND1-1	GO:0003700; GO:0006350; GO:0006355; GO:0016563; GO:0030528; GO:0045449; GO:0045892; GO:0045893; GO:0045941	IPR001699
T-box	T-box	KH.C3.773.v1.A.ND1-1	GO:0003700; GO:0006350; GO:0006355; GO:0016563; GO:0045449; GO:0045944	IPR001699
T-box	T-box	KH.C7.628.v1.A.SL1-1	GO:0003700; GO:0003702; GO:0006350; GO:0006355; GO:0006357; GO:0045449	IPR001699
T-box	T-box	KH.S1404.1.v1.A.nonSL1-1	GO:0003700; GO:0006350; GO:0006355; GO:0016563; GO:0045449; GO:0045944	IPR001699
T-box	T-box	KH.S654.3.v1.A.nonSL1-1	GO:0003700; GO:0006350; GO:0006355; GO:0016563; GO:0017053; GO:0045449; GO:0045944	IPR001699
T-box	T-box	KH.L96.87.v1.A.SL1-1	GO:0000122; GO:0003700; GO:0005667; GO:0006350; GO:0006355; GO:0016481; GO:0016564; GO:0045449; GO:0045892	IPR001699
TEA	TEA	KH.C14.426.v4.A.ND3-2, KH.C14.426.v3.B.SL1-1(variant)	GO:0003700; GO:0003702; GO:0005667; GO:0006350; GO:0006355; GO:0006357; GO:0016563; GO:0045449; GO:0045944	IPR000818
ZnF (C2H2)	ZnF (C2H2)	KH.S1466.1.v1.B.SL3-1	GO:0006350; GO:0006355; GO:0045449	IPR007087
ZnF (C2H2)	ZnF (C2H2)	KH.C14.278.v1.A.SL1-1	GO:0003714; GO:0006350; GO:0006355; GO:0016568; GO:0045449	IPR007087
ZnF (C2H2)	ZnF (C2H2)	KH.C9.652.v1.A.ND1-1		IPR007087
ZnF (C2H2)	ZnF (C2H2)	KH.L59.1.v1.B.ND4-1	GO:0003700; GO:0006350; GO:0016563; GO:0045449; GO:0045944	IPR007087
ZnF (C2H2)	ZnF (C2H2)	KH.C14.383.v1.A.SL1-1	GO:0003700; GO:0003702; GO:0003713; GO:0006350; GO:0006355; GO:0006357; GO:0006366; GO:0045449; GO:0045893; GO:0045941; GO:0045944	IPR007087
ZnF (C2H2)	ZnF (C2H2)	KH.C4.598.v1.A.ND1-1	GO:0000122; GO:0003700; GO:0006350; GO:0006355; GO:0045449	IPR007087
ZnF (C2H2)	ZnF (C2H2)	KH.C2.1112.v1.A.ND1-1	GO:0000122; GO:0006350; GO:0016563; GO:0016564; GO:0045449; GO:0045944	IPR007087
ZnF (C2H2)	ZnF (C2H2)	KH.C5.53.v1.A.ND1-1	GO:0000122; GO:0003700; GO:0003704; GO:0006350; GO:0006357; GO:0045449; GO:0045941; GO:0045944	IPR007087
ZnF (C2H2)	ZnF (C2H2)	KH.C14.586.v1.A.SL1-1	GO:0003700; GO:0003714; GO:0006350; GO:0006355; GO:0045449	IPR007087
ZnF (C2H2)	ZnF (C2H2)	KH.L164.10.v1.A.ND1-1	GO:0006350; GO:0045449	IPR007087
ZnF (C2H2)	ZnF (C2H2)	KH.C9.474.v1.A.ND1-1	GO:0003700; GO:0006350; GO:0006355; GO:0006366; GO:0016563; GO:0045449	IPR007087
ZnF (C2H2)	ZnF (C2H2)	KH.C10.598.v1.A.SL1-1	GO:0003700; GO:0006350; GO:0006355; GO:0045449	IPR007087
ZnF (C2H2)	ZnF (C2H2)	KH.L153.67.v1.A.ND2-1	GO:0006350; GO:0042156; GO:0045449	IPR007087
ZnF (C2H2)	ZnF (C2H2)	KH.C3.818.v1.A.SL1-1	GO:0006350; GO:0006355; GO:0016568; GO:0045449; GO:0045944	IPR007087
ZnF (C2H2)	ZnF (C2H2)	KH.C1.983.v1.A.ND1-1	GO:0000122; GO:0003700; GO:0006350; GO:0006366; GO:0045449; GO:0045892	IPR007087
ZnF (C2H2)	ZnF (C2H2)	KH.C4.475.v1.A.ND1-1	GO:0006350; GO:0045449	IPR007087
ZnF (C2H2)	ZnF (C2H2)	KH.C5.210.v3.A.SL1-2	GO:0000122; GO:0003700; GO:0006350; GO:0006355; GO:0045449	IPR007087
ZnF (C2H2)	ZnF (C2H2)	KH.C13.22.v3.A.ND1-1, KH.C13.22.v2.A.SL3-1(variant)	GO:0006350; GO:0006357; GO:0030528; GO:0045449	IPR007087
ZnF (C2H2)	ZnF (C2H2)	KH.S816.1.v1.A.ND1-1	GO:0003700; GO:0006350; GO:0016563; GO:0045449; GO:0045944	IPR007087
ZnF (C2H2)	ZnF (C2H2)	KH.S816.4.v1.A.ND1-1	GO:0003700; GO:0006350; GO:0045449; GO:0045944	IPR007087
ZnF (C2H2)	ZnF (C2H2)	KH.S816.2.v1.A.ND1-1	GO:0003700; GO:0006350; GO:0045449; GO:0045944	IPR007087
ZnF (C2H2)	ZnF (C2H2)	KH.L59.12.v1.B.ND1-1	GO:0003700; GO:0006350; GO:0045449; GO:0045944	IPR007087
ZnF (C2H2)	ZnF (C2H2)	KH.C9.733.v1.A.ND1-1	GO:0000083; GO:0003700; GO:0003713; GO:0006350; GO:0016481; GO:0016563; GO:0016564; GO:0016566; GO:0042156; GO:0045449; GO:0045941	IPR007087
ZnF (C2H2)	ZnF (C2H2)	KH.L87.58.v1.A.ND1-1	GO:0000122; GO:0003700; GO:0006350; GO:0006355; GO:0045449	IPR007087
ZnF (C2H2)	ZnF (C2H2)	KH.C1.669.v4.A.ND3-1	GO:0003700; GO:0006350; GO:0006355; GO:0045449; GO:0045892	IPR007087
ZnF (C2H2)	ZnF (C2H2)	KH.C13.110.v1.A.ND1-1	GO:0003700; GO:0003713; GO:0006350; GO:0006355; GO:0006357; GO:0016563; GO:0045449; GO:0045893; GO:0045944	IPR007087
ZnF (C2H2)	ZnF (C2H2)	KH.C11.535.v1.A.ND1-1	GO:0006350; GO:0016568; GO:0045449	IPR007087
ZnF (C2H2)	ZnF (C2H2)	KH.C1.727.v1.A.SL1-1	GO:0006350; GO:0045449	IPR007087
ZnF (C2H2)	ZnF (C2H2)	KH.C5.64.v1.A.SL1-1	GO:0003700; GO:0006350; GO:0006357; GO:0045449	IPR007087
ZnF (C2H2)	ZnF (C2H2)	KH.C3.337.v5.B.ND2-1	GO:0003700; GO:0006350; GO:0006355; GO:0045449	IPR007087
ZnF (C2H2)	ZnF (C2H2)	KH.L83.2.v2.A.SL3-1	GO:0000122; GO:0003700; GO:0006350; GO:0006355; GO:0045449; GO:0045944	IPR007087
ZnF (C2H2)	ZnF (C2H2)	KH.C3.751.v1.C.SL1-1	GO:0000122; GO:0006350; GO:0045449	IPR007087
ZnF (C2H2)	ZnF (C2H2)	KH.C1.488.v1.A.SL1-1	GO:0003704; GO:0003709; GO:0006350; GO:0006357; GO:0006359; GO:0045449	IPR007087
ZnF (C2H2)	ZnF (C2H2)	KH.C5.430.v1.A.SL1-1	GO:0003700; GO:0003702; GO:0006350; GO:0006355; GO:0006366; GO:0045449; GO:0045893; GO:0045941	IPR007087
ZnF (C2H2)	ZnF (C2H2)	KH.C5.154.v1.A.ND1-1	GO:0003700; GO:0003702; GO:0005667; GO:0006350; GO:0016563; GO:0016564; GO:0030528; GO:0045449; GO:0045892; GO:0045941; GO:0045944	IPR007087
ZnF (C2H2)	ZnF (C2H2)	KH.S215.22.v1.A.SL1-1	GO:0003700; GO:0003702; GO:0003713; GO:0006350; GO:0006355; GO:0006357; GO:0045449	IPR007087
ZnF (C2H2)	ZnF (C2H2)	KH.L154.30.v1.A.ND1-1	GO:0000122; GO:0003700; GO:0006350; GO:0016564; GO:0045449	IPR007087
ZnF (C2H2)	ZnF (C2H2)	KH.C9.561.v1.A.SL2-1	GO:0003700; GO:0005667; GO:0006350; GO:0006355; GO:0016481; GO:0016563; GO:0016564; GO:0016566; GO:0016568; GO:0045449; GO:0045941; GO:0045944	IPR007087
ZnF (C2H2)	ZnF (C2H2)	KH.C7.334.v1.A.SL1-1	GO:0000122; GO:0003700; GO:0006350; GO:0016481; GO:0016563; GO:0017053; GO:0045449; GO:0045941; GO:0045944	IPR007087
ZnF (C2H2)	ZnF (C2H2)	KH.C12.105.v1.A.ND1-1	GO:0000122; GO:0003700; GO:0006350; GO:0006355; GO:0045449	IPR007087
ZnF (C2H2)	ZnF (C2H2)	KH.C1.777.v2.A.ND2-1	GO:0000122; GO:0003700; GO:0005667; GO:0006350; GO:0006355; GO:0008134; GO:0016481; GO:0045449; GO:0045944	IPR007087
ZnF (C2H2)	ZnF (C2H2)	KH.L4.17.v2.A.ND1-1	GO:0006350; GO:0045449	IPR007087
ZnF (C2H2)	ZnF (C2H2)	KH.C4.160.v1.A.ND1-1	GO:0000122; GO:0003700; GO:0006350; GO:0016564; GO:0045449	IPR007087
ZnF (C2H2)	ZnF (C2H2)	KH.L172.16.v1.A.ND1-1	GO:0000122; GO:0003700; GO:0006350; GO:0006355; GO:0016563; GO:0045449; GO:0045893; GO:0045941; GO:0045944	IPR007087
ZnF (C2H2)	ZnF (C2H2)	KH.C7.702.v1.A.SL1-1	GO:0000122; GO:0003700; GO:0006350; GO:0016564; GO:0045449	IPR007087
ZnF (C2H2)	ZnF (C2H2)	KH.L149.26.v1.A.SL1-1	GO:0003700; GO:0006350; GO:0006355; GO:0016563; GO:0045449; GO:0045941	IPR007087
ZnF (C2H2)	ZnF (C2H2)	KH.C1.549.v2.A.ND2-1	GO:0003700; GO:0003713; GO:0003714; GO:0005667; GO:0006350; GO:0006355; GO:0006357; GO:0016566; GO:0045449	IPR007087
ZnF (C2H2)	ZnF (C2H2)	KH.L173.5.v3.A.ND2-1	GO:0003700; GO:0003714; GO:0006350; GO:0006355; GO:0016563; GO:0016568; GO:0045449; GO:0045892; GO:0045893	IPR007087
ZnF (C2H2)	ZnF (C2H2)	KH.C1.1043.v1.A.ND1-1	GO:0003700; GO:0003704; GO:0003709; GO:0003713; GO:0006350; GO:0006355; GO:0006357; GO:0006359; GO:0042156; GO:0045449; GO:0045944	IPR007087
ZnF (C2H2)	ZnF (C2H2)	KH.C4.671.v1.A.ND1-1	GO:0006350; GO:0045449	IPR007087
ZnF (C2H2)	ZnF (C2H2)/SANT	KH.C11.131.v1.A.SL3-1	GO:0003700; GO:0006350; GO:0008134; GO:0016455; GO:0030374; GO:0045449; GO:0045893	IPR001005
ZnF (C2HC)	ZnF (C2HC)	KH.C1.274.v1.A.SL1-1	GO:0003700; GO:0006350; GO:0006355; GO:0016563; GO:0045449	IPR002515
ZnF (CXXC)	ZnF (CXXC)	KH.C2.1107.v1.A.ND1-1	GO:0006350; GO:0045449	IPR001965
ZnF (GATA)	ZnF (GATA)	KH.S696.1.v2.A.ND2-1(partial)	GO:0003700; GO:0006350; GO:0006355; GO:0008134; GO:0016563; GO:0045449; GO:0045893; GO:0045944	IPR000679
ZnF (GATA)	ZnF (GATA)	KH.L20.1.v1.A.ND1-1	GO:0003700; GO:0003704; GO:0006350; GO:0006355; GO:0008134; GO:0016563; GO:0030528; GO:0045449; GO:0045941; GO:0045944	IPR000679
ZnF (NFX1)	ZnF (NFX1)	KH.C1.1025.v1.A.SL2-1	GO:0000122; GO:0003700; GO:0006350; GO:0006355; GO:0006366; GO:0045449	IPR001841
ZnF (NFX1)	ZnF (NFX1)	KH.C2.781.v1.A.ND1-1	GO:0000122; GO:0003700; GO:0006350; GO:0006355; GO:0045449	IPR000967
ZnF (NR C4)	ZnF (NR C4)	KH.L17.15.v1.A.SL1-1	GO:0000122; GO:0003700; GO:0003706; GO:0003714; GO:0006350; GO:0006355; GO:0006357; GO:0045449	IPR001628
ZnF (NR C4)	ZnF (NR C4)	KH.C6.10.v1.A.ND1-1	GO:0003700; GO:0003705; GO:0006350; GO:0006355; GO:0006357; GO:0006366; GO:0016563; GO:0045449; GO:0045941; GO:0045944	IPR001628
ZnF (NR C4)	ZnF (NR C4)	KH.C3.84.v1.A.ND1-1, KH.C3.84.v2.A.ND2-1(variant)	GO:0003700; GO:0003705; GO:0005667; GO:0006350; GO:0006355; GO:0006357; GO:0006366; GO:0008134; GO:0016563; GO:0045449; GO:0045941; GO:0045944	IPR001628
ZnF (NR C4)	ZnF (NR C4)	KH.C3.17.v2.A.SL2-1, KH.C3.17.v1.A.SL1-1(variant)	GO:0003700; GO:0006350; GO:0006355; GO:0045449; GO:0045944	IPR001628
ZnF (NR C4)	ZnF (NR C4)	KH.C9.580.v1.A.SL1-1, KH.C9.580.v2.A.SL2-1(variant)	GO:0000122; GO:0003700; GO:0005667; GO:0006350; GO:0006355; GO:0045449; GO:0045944	IPR001628
ZnF (NR C4)	ZnF (NR C4)	KH.C2.687.v1.A.SL1-1	GO:0003700; GO:0006350; GO:0006355; GO:0016481; GO:0030528; GO:0045449	IPR001628
ZnF (NR C4)	ZnF (NR C4)	KH.C9.892.v1.A.SL1-1	GO:0003700; GO:0003706; GO:0006350; GO:0006355; GO:0006357; GO:0016563; GO:0030528; GO:0045449; GO:0045941; GO:0045944	IPR001628
ZnF (NR C4)	ZnF (NR C4)	KH.C2.480.v1.A.SL1-1	GO:0003700; GO:0003713; GO:0006350; GO:0006355; GO:0006357; GO:0016481; GO:0016563; GO:0030528; GO:0045449; GO:0045893	IPR001628
ZnF (NR C4)	ZnF (NR C4)	KH.C1.1016.v1.A.SL3-1	GO:0000122; GO:0003700; GO:0005667; GO:0006350; GO:0006355; GO:0045449	IPR001628
ZnF (NR C4)	ZnF (NR C4)	KH.C9.440.v1.A.SL1-1	GO:0003700; GO:0006350; GO:0006355; GO:0006357; GO:0016563; GO:0045449; GO:0045944	IPR001628
ZnF (NR C4)	ZnF (NR C4)	KH.C8.143.v4.A.SL3-2, KH.C8.143.v5.A.SL3-1(variant), KH.C8.143.v1.A.SL3-2(variant)	GO:0000122; GO:0003700; GO:0006350; GO:0006355; GO:0006357; GO:0016563; GO:0016564; GO:0045449; GO:0045892; GO:0045941; GO:0045944	IPR001628
ZnF (NR C4)	ZnF (NR C4)	KH.C9.209.v1.A.SL2-1	GO:0003700; GO:0006350; GO:0006355; GO:0006357; GO:0016563; GO:0045449; GO:0045944	IPR001628
ZnF (NR C4)	ZnF (NR C4)	KH.L8.21.v1.A.ND1-1	GO:0003700; GO:0006350; GO:0006355; GO:0016563; GO:0045449; GO:0045893	IPR001628
ZnF (NR C4)	ZnF (NR C4)	KH.C8.920.v1.A.ND1-1	GO:0000122; GO:0003700; GO:0003713; GO:0006350; GO:0006355; GO:0016564; GO:0045449	IPR001628
ZnF (NR C4)	ZnF (NR C4)	KH.C13.51.v1.A.ND1-1	GO:0003700; GO:0003714; GO:0006350; GO:0006355; GO:0045449	IPR001628
ZnF (NR C4)	ZnF (NR C4)	KH.C11.612.v2.A.ND2-1, KH.C11.612.v1.A.ND1-1(variant)	GO:0000122; GO:0003700; GO:0003714; GO:0006350; GO:0006351; GO:0006355; GO:0006357; GO:0016481; GO:0016564; GO:0045449; GO:0045944	IPR001628
ZnF (NR C4)	ZnF (NR C4)	KH.C10.80.v1.B.SL2-1	GO:0003700; GO:0006350; GO:0006355; GO:0016481; GO:0030528; GO:0045449	IPR001628

## Sheet: Annex3 Manual-TF-orthology
TF Family	TF class	KH model ID	Name	Ensembl Gene ID
ZnF (NR C4)	Core	KH.C1.1016	NR6A1	ENSG00000148200
ZnF (NFX1)	Core	KH.C1.1025	NFX1	ENSG00000086102
ZnF (C2H2)	Core	KH.C1.1043	MTF1	ENSG00000188786
Homeobox	Core	KH.C1.1098	HOXA2	ENSG00000105996
Homeobox	Core	KH.C1.1098	HOXB2	ENSG00000173917
bHLH	Core	KH.C1.1116	HAND1	ENSG00000113196
bHLH	Core	KH.C1.1116	HAND2	ENSG00000164107
Homeobox	Core	KH.C1.1212	DMBX1	ENSG00000197587
AP2	Core	KH.C1.1271	TFAP2A	ENSG00000137203
AP2	Core	KH.C1.1271	TFAP2B	ENSG00000008196
AP2	Core	KH.C1.1271	TFAP2C	ENSG00000087510
AP2	Core	KH.C1.1271	TFAP2D	ENSG00000008197
AP2	Core	KH.C1.1271	TFAP2E	ENSG00000116819
bHLH	Core	KH.C1.159	HES1	ENSG00000114315
bHLH	Core	KH.C1.159	HES2	ENSG00000069812
bHLH	Core	KH.C1.159	HES3	ENSG00000173673
bHLH	Core	KH.C1.159	HES4	ENSG00000188290
bHLH	Core	KH.C1.159	HES5	ENSG00000197921
bHLH	Core	KH.C1.159	HES6	ENSG00000144485
bHLH	Core	KH.C1.159	HES7	ENSG00000179111
Ets	Core	KH.C1.196	ETV1	ENSG00000006468
Ets	Core	KH.C1.196	ETV4	ENSG00000175832
Ets	Core	KH.C1.196	ETV5	ENSG00000244405
T-box	Core	KH.C1.224	TBX20	ENSG00000164532
CP2	Core	KH.C1.23	GRHL1	ENSG00000134317
CP2	Core	KH.C1.23	GRHL2	ENSG00000083307
CP2	Core	KH.C1.23	GRHL3	ENSG00000158055
bZIP	Core	KH.C1.26	ATF1	ENSG00000123268
bZIP	Core	KH.C1.26	CREB1	ENSG00000118260
bZIP	Core	KH.C1.26	CREM	ENSG00000095794
CSD	Core	KH.C1.264	CSDA	ENSG00000060138
CSD	Core	KH.C1.264	YBX1	ENSG00000065978
CSD	Core	KH.C1.264	YBX2	ENSG00000006047
ZnF (C2HC)	Core	KH.C1.274	MYT1	ENSG00000196132
ZnF (C2HC)	Core	KH.C1.274	MYT1L	ENSG00000186487
ZnF (C2HC)	Core	KH.C1.274	ST18	ENSG00000147488
STAT	Core	KH.C1.275	STAT5A	ENSG00000126561
STAT	Core	KH.C1.275	STAT5B	ENSG00000173757
Homeobox	Core	KH.C1.38	HOXA3	ENSG00000105997
Homeobox	Core	KH.C1.38	HOXB3	ENSG00000120093
Homeobox	Core	KH.C1.38	HOXD3	ENSG00000128652
Homeobox	Core	KH.C1.414	PRRX1	ENSG00000116132
Homeobox	Core	KH.C1.414	PRRX2	ENSG00000167157
ZnF (C2H2)	Core	KH.C1.549	YY1	ENSG00000100811
ZnF (C2H2)	Core	KH.C1.549	YY2	ENSG00000230797
p53	Core	KH.C1.573	TP53	ENSG00000141510
p53	Core	KH.C1.573	TP63	ENSG00000073282
p53	Core	KH.C1.573	TP73	ENSG00000078900
bHLH	Core	KH.C1.661	MXD1	ENSG00000059728
bHLH	Core	KH.C1.661	MXD3	ENSG00000213347
bHLH	Core	KH.C1.661	MXD4	ENSG00000123933
bHLH	Core	KH.C1.661	MXI1	ENSG00000119950
ZnF (C2H2)	Core	KH.C1.669	CASZ1	ENSG00000130940
bZIP	Core	KH.C1.725	NFE2	ENSG00000123405
bZIP	Core	KH.C1.725	NFE2L1	ENSG00000082641
bZIP	Core	KH.C1.725	NFE2L2	ENSG00000116044
bZIP	Core	KH.C1.725	NFE2L3	ENSG00000050344
ZnF (C2H2)	Core	KH.C1.727	ZIC1	ENSG00000152977
ZnF (C2H2)	Core	KH.C1.727	ZIC2	ENSG00000043355
ZnF (C2H2)	Core	KH.C1.727	ZIC3	ENSG00000156925
ZnF (C2H2)	Core	KH.C1.727	ZIC4	ENSG00000174963
ZnF (C2H2)	Core	KH.C1.727	ZIC5	ENSG00000139800
ZnF (C2H2)	Core	KH.C1.777	ZEB1	ENSG00000148516
ZnF (C2H2)	Core	KH.C1.777	ZEB2	ENSG00000169554
Homeobox	Core	KH.C1.941	HMBOX1	ENSG00000147421
Homeobox	Core	KH.C1.959	HOXA4	ENSG00000197576
Homeobox	Core	KH.C1.959	HOXD4	ENSG00000170166
Homeobox	Core	KH.C1.959	HOXB4	ENSG00000182742
Homeobox	Core	KH.C1.959	HOXC4	ENSG00000198353
HMG	Core	KH.C1.99	SOX1	ENSG00000182968
HMG	Core	KH.C1.99	SOX2	ENSG00000181449
HMG	Core	KH.C1.99	SOX3	ENSG00000134595
HMG	Core	KH.C1.99	SOX14	ENSG00000168875
HMG	Core	KH.C1.99	SOX21	ENSG00000125285
bHLH	Core	KH.C10.106	MITF	ENSG00000187098
bHLH	Core	KH.C10.106	TFE3	ENSG00000068323
bHLH	Core	KH.C10.106	TFEB	ENSG00000112561
bHLH	Core	KH.C10.106	TFEC	ENSG00000105967
Ets	Core	KH.C10.113	ETS1	ENSG00000134954
Ets	Core	KH.C10.113	ETS2	ENSG00000157557
Ets	Core	KH.C10.148	ERG	ENSG00000157554
Ets	Core	KH.C10.148	FLI1	ENSG00000151702
Homeobox	Core	KH.C10.150	PAX3	ENSG00000135903
Homeobox	Core	KH.C10.150	PAX7	ENSG00000009709
Homeobox	Core	KH.C10.174	MEIS1	ENSG00000143995
Homeobox	Core	KH.C10.174	MEIS2	ENSG00000134138
Homeobox	Core	KH.C10.174	MEIS3	ENSG00000105419
Homeobox	Core	KH.C10.338	NKX2-1	ENSG00000136352
Homeobox	Core	KH.C10.338	NKX2-4	ENSG00000125816
Homeobox	Core	KH.C10.367	SIX3	ENSG00000138083
Homeobox	Core	KH.C10.367	SIX6	ENSG00000184302
Ets	Core	KH.C10.420	ERG	ENSG00000157554
Ets	Core	KH.C10.420	FLI1	ENSG00000151702
bZIP	Core	KH.C10.463	CREB3	ENSG00000107175
bZIP	Core	KH.C10.463	CREB3L3	ENSG00000060566
bZIP	Core	KH.C10.463	CREB3L4	ENSG00000143578
ZnF (NR C4)	Core	KH.C10.80	NR1I2	ENSG00000144852
ZnF (NR C4)	Core	KH.C10.80	NR1I3	ENSG00000143257
ZnF (NR C4)	Core	KH.C10.80	VDR	ENSG00000111424
Ets	Core	KH.C11.10	ETS1	ENSG00000134954
Ets	Core	KH.C11.10	ETS2	ENSG00000157557
bHLH	Core	KH.C11.116	NPAS4	ENSG00000174576
IPT/TIG	Core	KH.C11.238	REL	ENSG00000162924
IPT/TIG	Core	KH.C11.238	RELA	ENSG00000173039
Forkhead	Core	KH.C11.313	FOXA1	ENSG00000129514
Forkhead	Core	KH.C11.313	FOXA2	ENSG00000125798
Forkhead	Core	KH.C11.313	FOXA3	ENSG00000170608
bZIP	Core	KH.C11.314	FOS	ENSG00000170345
bZIP	Core	KH.C11.314	FOSB	ENSG00000125740
bZIP	Core	KH.C11.314	FOSL1	ENSG00000175592
bZIP	Core	KH.C11.314	FOSL2	ENSG00000075426
Homeobox	Core	KH.C11.381	PKNOX1	ENSG00000160199
Homeobox	Core	KH.C11.381	PKNOX2	ENSG00000165495
Homeobox	Core	KH.C11.485	IRX1	ENSG00000170549
Homeobox	Core	KH.C11.485	IRX2	ENSG00000170561
Homeobox	Core	KH.C11.485	IRX3	ENSG00000177508
Homeobox	Core	KH.C11.485	IRX4	ENSG00000113430
Homeobox	Core	KH.C11.485	IRX5	ENSG00000176842
Homeobox	Core	KH.C11.485	IRX6	ENSG00000159387
Paired	Core	KH.C11.488	PAX1	ENSG00000125813
Paired	Core	KH.C11.488	PAX9	ENSG00000198807
Homeobox	Core	KH.C11.507	UNCX	ENSG00000164853
ZnF (C2H2)	Core	KH.C11.535	DPF1	ENSG00000011332
ZnF (C2H2)	Core	KH.C11.535	DPF2	ENSG00000133884
ZnF (C2H2)	Core	KH.C11.535	DPF3	ENSG00000205683
Homeobox	Core	KH.C11.543	MIXL1	ENSG00000185155
Homeobox	Core	KH.C11.608	IRX1	ENSG00000170549
Homeobox	Core	KH.C11.608	IRX2	ENSG00000170561
Homeobox	Core	KH.C11.608	IRX3	ENSG00000177508
Homeobox	Core	KH.C11.608	IRX4	ENSG00000113430
Homeobox	Core	KH.C11.608	IRX5	ENSG00000176842
Homeobox	Core	KH.C11.608	IRX6	ENSG00000159387
ZnF (NR C4)	Core	KH.C11.612	THRA	ENSG00000126351
ZnF (NR C4)	Core	KH.C11.612	THRB	ENSG00000151090
Others	Core	KH.C11.620	UHRF1	ENSG00000034063
Others	Core	KH.C11.620	UHRF2	ENSG00000147854
Homeobox	Core	KH.C11.689	VSX1	ENSG00000100987
Homeobox	Core	KH.C11.689	VSX2	ENSG00000119614
bHLH	Core	KH.C11.706	MLXIP	ENSG00000175727
bHLH	Core	KH.C11.706	MLXIPL	ENSG00000009950
Forkhead	Core	KH.C11.718	FOXA1	ENSG00000129514
Forkhead	Core	KH.C11.718	FOXA2	ENSG00000125798
Paired	Core	KH.C12.116	PAX2	ENSG00000075891
Paired	Core	KH.C12.116	PAX5	ENSG00000196092
Paired	Core	KH.C12.116	PAX8	ENSG00000125618
Homeobox	Core	KH.C12.152	RAX	ENSG00000134438
Homeobox	Core	KH.C12.152	RAX2	ENSG00000173976
MAD	Core	KH.C12.26	SMAD2	ENSG00000175387
MAD	Core	KH.C12.26	SMAD3	ENSG00000166949
Others	Core	KH.C12.317	HNRNPAB	ENSG00000197451
Others	Core	KH.C12.317	HNRNPD	ENSG00000138668
Others	Core	KH.C12.317	HNRPDL	ENSG00000152795
bZIP	Core	KH.C12.343	MAFF	ENSG00000185022
bZIP	Core	KH.C12.343	MAFG	ENSG00000197063
bZIP	Core	KH.C12.343	MAFK	ENSG00000198517
Forkhead	Core	KH.C12.370	FOXK1	ENSG00000164916
Forkhead	Core	KH.C12.370	FOXK2	ENSG00000141568
Runt	Core	KH.C12.38	RUNX1	ENSG00000159216
Runt	Core	KH.C12.38	RUNX2	ENSG00000124813
Runt	Core	KH.C12.38	RUNX3	ENSG00000020633
Homeobox	Core	KH.C12.461	HNF1A	ENSG00000135100
Homeobox	Core	KH.C12.461	HNF1B	ENSG00000108753
LAG1	Core	KH.C12.652	RBPJL	ENSG00000124232
bZIP	Core	KH.C12.675	MAF	ENSG00000178573
bZIP	Core	KH.C12.675	MAFA	ENSG00000182759
bZIP	Core	KH.C12.675	MAFB	ENSG00000204103
bZIP	Core	KH.C12.675	NRL	ENSG00000129535
Others	Core	KH.C12.676	PURA	ENSG00000185129
Others	Core	KH.C12.676	PURB	ENSG00000146676
Others	Core	KH.C12.676	PURG	ENSG00000172733
bHLH	Core	KH.C12.93	AHR	ENSG00000106546
Others	Core	KH.C13.135	MTF2	ENSG00000143033
bZIP	Core	KH.C13.138	ATF6	ENSG00000118217
bZIP	Core	KH.C13.138	ATF6B	ENSG00000213676
ZnF (C2H2)	Core	KH.C13.22	SP8	ENSG00000164651
ZnF (C2H2)	Core	KH.C13.22	SP9	ENSG00000217236
ZnF (NR C4)	Core	KH.C13.51	NR1D1	ENSG00000126368
ZnF (NR C4)	Core	KH.C13.51	NR1D2	ENSG00000174738
Homeobox	Core	KH.C14.100	PHOX2A	ENSG00000165462
Homeobox	Core	KH.C14.100	PHOX2B	ENSG00000109132
E2F/TDP	Core	KH.C14.142	E2F7	ENSG00000165891
E2F/TDP	Core	KH.C14.142	E2F8	ENSG00000129173
Ets	Core	KH.C14.247	ELF1	NSG00000120690
Ets	Core	KH.C14.247	ELF2	ENSG00000109381
Ets	Core	KH.C14.247	ELF4	ENSG00000102034
ZnF (C2H2)	Core	KH.C14.278	AEBP2	ENSG00000139154
ski	Core	KH.C14.291	DACH1	ENSG00000165659
ski	Core	KH.C14.291	DACH2	ENSG00000126733
bHLH	Core	KH.C14.307	MYF5	ENSG00000111049
bHLH	Core	KH.C14.307	MYF6	ENSG00000111046
bHLH	Core	KH.C14.307	MYOD1	ENSG00000129152
bHLH	Core	KH.C14.307	MYOG	ENSG00000122180
Homeobox	Core	KH.C14.377	OTP	ENSG00000171540
Homeobox	Core	KH.C14.408	CDX1	ENSG00000113722
Homeobox	Core	KH.C14.408	CDX2	ENSG00000165556
Homeobox	Core	KH.C14.408	CDX4	ENSG00000131264
TEA	Core	KH.C14.426	TEAD1	ENSG00000187079
TEA	Core	KH.C14.426	TEAD2	ENSG00000074219
TEA	Core	KH.C14.426	TEAD3	ENSG00000007866
TEA	Core	KH.C14.426	TEAD4	ENSG00000197905
bHLH	Core	KH.C14.448	TFAP4	ENSG00000090447
SAND	Core	KH.C14.455	GMEB1	ENSG00000162419
SAND	Core	KH.C14.455	GMEB2	ENSG00000101216
Homeobox	Core	KH.C14.554	PDX1	ENSG00000139515
bHLH	Core	KH.C14.604	HAND1	ENSG00000113196
bHLH	Core	KH.C14.604	HAND2	ENSG00000164107
SAND	Core	KH.C2.1038	DEAF1	ENSG00000177030
ZnF (CXXC)	Core	KH.C2.1107	CXXC1	ENSG00000154832
ZnF (C2H2)	Core	KH.C2.1112	OSR1	ENSG00000143867
ZnF (C2H2)	Core	KH.C2.1112	OSR2	ENSG00000164920
Ets	Core	KH.C2.290	GABPA	ENSG00000154727
Others	Core	KH.C2.327	AFF1	ENSG00000172493
Others	Core	KH.C2.327	AFF2	ENSG00000155966
Others	Core	KH.C2.327	AFF3	ENSG00000144218
Others	Core	KH.C2.327	AFF4	ENSG00000072364
Homeobox	Core	KH.C2.42	POU4F1	ENSG00000152192
Homeobox	Core	KH.C2.42	POU4F2	ENSG00000151615
Homeobox	Core	KH.C2.42	POU4F3	ENSG00000091010
ZnF (NR C4)	Core	KH.C2.480	NR1H2	ENSG00000131408
ZnF (NR C4)	Core	KH.C2.480	NR1H3	ENSG00000025434
MAD	Core	KH.C2.573	SMAD1	ENSG00000170365
MAD	Core	KH.C2.573	SMAD9	ENSG00000120693
ZnF (NR C4)	Core	KH.C2.687	VDR	ENSG00000111424
ZnF (NR C4)	Core	KH.C2.687	NR1I2	ENSG00000144852
ZnF (NR C4)	Core	KH.C2.687	NR1I3	ENSG00000143257
IPT/TIG	Core	KH.C2.725	RBPJ	ENSG00000168214
ZnF (NFX1)	Core	KH.C2.781	NFXL1	ENSG00000170448
E2F/TDP	Core	KH.C2.822	E2F1	ENSG00000101412
E2F/TDP	Core	KH.C2.822	E2F2	ENSG00000007968
E2F/TDP	Core	KH.C2.822	E2F3	ENSG00000112242
E2F/TDP	Core	KH.C2.822	E2F6	ENSG00000169016
bHLH	Core	KH.C2.880	ASCL3	ENSG00000176009
Homeobox	Core	KH.C2.917	GSX1	ENSG00000169840
Homeobox	Core	KH.C2.917	GSX2	ENSG00000180613
Homeobox	Core	KH.C2.957	MSX1	ENSG00000163132
Homeobox	Core	KH.C2.957	MSX2	ENSG00000120149
bHLH	Core	KH.C3.100	MESP1	ENSG00000166823
bHLH	Core	KH.C3.100	MESP2	ENSG00000188095
bHLH	Core	KH.C3.100	MSGN1	ENSG00000151379
IPT/TIG	Core	KH.C3.133	NFAT5	ENSG00000102908
IPT/TIG	Core	KH.C3.133	NFATC1	ENSG00000131196
IPT/TIG	Core	KH.C3.133	NFATC2	ENSG00000101096
IPT/TIG	Core	KH.C3.133	NFATC3	ENSG00000072736
IPT/TIG	Core	KH.C3.133	NFATC4	ENSG00000100968
bZIP	Core	KH.C3.137	ATF4	ENSG00000128272
bZIP	Core	KH.C3.137	ATF5	ENSG00000169136
Homeobox	Core	KH.C3.142	DBX1	ENSG00000109851
Homeobox	Core	KH.C3.142	DBX2	ENSG00000185610
ZnF (NR C4)	Core	KH.C3.17	RORA	ENSG00000069667
ZnF (NR C4)	Core	KH.C3.17	RORB	ENSG00000198963
ZnF (NR C4)	Core	KH.C3.17	RORC	ENSG00000143365
Forkhead	Core	KH.C3.170	FOXF1	ENSG00000103241
Forkhead	Core	KH.C3.170	FOXF2	ENSG00000137273
bZIP	Core	KH.C3.176	CEBPG	ENSG00000153879
CP2	Core	KH.C3.27	UBP1	ENSG00000153560
CP2	Core	KH.C3.27	TFCP2	ENSG00000135457
CP2	Core	KH.C3.27	TFCP2L1	ENSG00000115112
bHLH	Core	KH.C3.308	BHLHA15	ENSG00000180535
bHLH	Core	KH.C3.312	HES1	ENSG00000114315
bHLH	Core	KH.C3.312	HES2	ENSG00000069812
bHLH	Core	KH.C3.312	HES3	ENSG00000173673
bHLH	Core	KH.C3.312	HES4	ENSG00000188290
bHLH	Core	KH.C3.312	HES5	ENSG00000197921
bHLH	Core	KH.C3.312	HES6	ENSG00000144485
bHLH	Core	KH.C3.312	HES7	ENSG00000179111
HMG	Core	KH.C3.330	TOX2	ENSG00000124191
HMG	Core	KH.C3.330	TOX	ENSG00000198846
HMG	Core	KH.C3.330	TOX3	ENSG00000103460
HMG	Core	KH.C3.330	TOX4	ENSG00000092203
ZnF (C2H2)	Core	KH.C3.337	TSHZ1	ENSG00000179981
ZnF (C2H2)	Core	KH.C3.337	TSHZ2	ENSG00000182463
ZnF (C2H2)	Core	KH.C3.337	TSHZ3	ENSG00000121297
bHLH	Core	KH.C3.348	TCF12	ENSG00000140262
bHLH	Core	KH.C3.348	TCF3	ENSG00000071564
bHLH	Core	KH.C3.348	TCF4	ENSG00000196628
Homeobox	Core	KH.C3.443.v1.A.SL1-1	ATBF1	ENSG00000140836
Homeobox	Core	KH.C3.443.v1.A.SL1-1	ZFHX2	ENSG00000136367
Homeobox	Core	KH.C3.443.v1.A.SL1-1	ZFHX4	ENSG00000091656
Homeobox	Core	KH.C3.553	SIX1	ENSG00000126778
Homeobox	Core	KH.C3.553	SIX2	ENSG00000170577
bHLH	Core	KH.C3.624	USF1	ENSG00000158773
bHLH	Core	KH.C3.624	USF2	ENSG00000105698
bZIP	Core	KH.C3.644	CEBPA	ENSG00000245848
bZIP	Core	KH.C3.644	CEBPB	ENSG00000172216
bZIP	Core	KH.C3.644	CEBPD	ENSG00000221869
bZIP	Core	KH.C3.644	CEBPE	ENSG00000092067
Homeobox	Core	KH.C3.67	IRX1	ENSG00000170549
Homeobox	Core	KH.C3.67	IRX2	ENSG00000170561
Homeobox	Core	KH.C3.67	IRX3	ENSG00000177508
Homeobox	Core	KH.C3.67	IRX4	ENSG00000113430
Homeobox	Core	KH.C3.67	IRX5	ENSG00000176842
Homeobox	Core	KH.C3.67	IRX6	ENSG00000159387
p53	Core	KH.C3.713	TP53	ENSG00000141510
p53	Core	KH.C3.713	TP63	ENSG00000073282
p53	Core	KH.C3.713	TP73	ENSG00000078900
ZnF (C2H2)	Core	KH.C3.751	SNAI1	ENSG00000124216
ZnF (C2H2)	Core	KH.C3.751	SNAI2	ENSG00000019549
ZnF (C2H2)	Core	KH.C3.751	SNAI3	ENSG00000185669
Homeobox	Core	KH.C3.83	SIX4	ENSG00000100625
Homeobox	Core	KH.C3.83	SIX5	ENSG00000177045
ZnF (NR C4)	Core	KH.C3.84	HNF4A	ENSG00000101076
ZnF (NR C4)	Core	KH.C3.84	HNF4G	ENSG00000164749
Homeobox	Core	KH.C3.843	IRX1	ENSG00000170549
Homeobox	Core	KH.C3.843	IRX2	ENSG00000170561
Homeobox	Core	KH.C3.843	IRX3	ENSG00000177508
Homeobox	Core	KH.C3.843	IRX4	ENSG00000113430
Homeobox	Core	KH.C3.843	IRX5	ENSG00000176842
Homeobox	Core	KH.C3.843	IRX6	ENSG00000159387
ZnF (C2H2)	Core	KH.C4.160	BCL6	ENSG00000113916
ZnF (C2H2)	Core	KH.C4.160	BCL6B	ENSG00000161940
Ets	Core	KH.C4.180	AC010616.1	ENSG00000235187
Ets	Core	KH.C4.180	ERF	ENSG00000105722
Ets	Core	KH.C4.180	ETV3	ENSG00000117036
Ets	Core	KH.C4.236	ELF5	ENSG00000135374
Ets	Core	KH.C4.236	ELF3	ENSG00000163435
Ets	Core	KH.C4.236	EHF	ENSG00000135373
Forkhead	Core	KH.C4.341	FOXB1	ENSG00000171956
Forkhead	Core	KH.C4.341	FOXB2	ENSG00000204612
Ets	Core	KH.C4.366	AC010616.1	ENSG00000235187
Ets	Core	KH.C4.366	ERF	ENSG00000105722
Ets	Core	KH.C4.366	ETV3	ENSG00000117036
Homeobox	Core	KH.C4.430	PROX1	ENSG00000117707
Homeobox	Core	KH.C4.430	PROX2	ENSG00000119608
ZnF (C2H2)	Core	KH.C4.475	IKZF5	ENSG00000095574
Homeobox	Core	KH.C4.500	PROX1	ENSG00000117707
Homeobox	Core	KH.C4.500	PROX2	ENSG00000119608
Forkhead	Core	KH.C4.504	FOXM1	ENSG00000111206
bZIP	Core	KH.C4.516	XBP1	ENSG00000100219
Ets	Core	KH.C4.539	ERG	ENSG00000157554
Ets	Core	KH.C4.539	FLI1	ENSG00000151702
ZnF (C2H2)	Core	KH.C4.598	ZSCAN5A	ENSG00000131848
ZnF (C2H2)	Core	KH.C4.598	ZSCAN5B	ENSG00000197213
ZnF (C2H2)	Core	KH.C4.598	ZSCAN5C	ENSG00000204532
HSF	Core	KH.C4.639	HSF5	ENSG00000176160
ZnF (C2H2)	Core	KH.C4.671	SALL1	ENSG00000103449
ZnF (C2H2)	Core	KH.C4.671	SALL2	ENSG00000165821
ZnF (C2H2)	Core	KH.C4.671	SALL3	ENSG00000256463
ZnF (C2H2)	Core	KH.C4.671	SALL4	ENSG00000101115
Homeobox	Core	KH.C4.722	GSC	ENSG00000133937
Homeobox	Core	KH.C4.722	HESX1	ENSG00000163666
HMG	Core	KH.C4.739	CIC	ENSG00000079432
HMG	Core	KH.C4.8	SOX30	ENSG00000039600
HSF	Core	KH.C4.810	HSF1	ENSG00000185122
HSF	Core	KH.C4.810	HSF2	ENSG00000025156
HSF	Core	KH.C4.810	HSF4	ENSG00000102878
bHLH	Core	KH.C4.83	EPAS1	ENSG00000116016
bHLH	Core	KH.C4.83	HIF1A	ENSG00000100644
bHLH	Core	KH.C4.83	HIF3A	ENSG00000124440
Homeobox	Core	KH.C4.84	OTX1	ENSG00000115507
Homeobox	Core	KH.C4.84	OTX2	ENSG00000165588
Homeobox	Core	KH.C4.85	POU2F1	ENSG00000143190
Homeobox	Core	KH.C4.85	POU2F2	ENSG00000028277
Homeobox	Core	KH.C4.85	POU2F3	ENSG00000137709
Forkhead	Core	KH.C5.150	FOXE1	ENSG00000178919
Forkhead	Core	KH.C5.150	FOXE3	ENSG00000186790
ZnF (C2H2)	Core	KH.C5.154	KLF2	ENSG00000127528
ZnF (C2H2)	Core	KH.C5.154	KLF4	ENSG00000136826
bHLH	Core	KH.C5.202	TWIST1	ENSG00000122691
bHLH	Core	KH.C5.202	TWIST2	ENSG00000233608
bHLH	Core	KH.C5.213	ARNT	ENSG00000143437
bHLH	Core	KH.C5.213	ARNT2	ENSG00000172379
Others	Core	KH.C5.253	KCNIP1	ENSG00000182132
Others	Core	KH.C5.253	KCNIP2	ENSG00000120049
Others	Core	KH.C5.253	KCNIP3	ENSG00000115041
Others	Core	KH.C5.253	KCNIP4	ENSG00000185774
bZIP	Core	KH.C5.255	NFIL3	ENSG00000165030
Homeobox	Core	KH.C5.34	UNCX	ENSG00000164853
bHLH	Core	KH.C5.373	MAX	ENSG00000125952
RFX	Core	KH.C5.399	RFX1	ENSG00000132005
RFX	Core	KH.C5.399	RFX2	ENSG00000087903
RFX	Core	KH.C5.399	RFX3	ENSG00000080298
bHLH	Core	KH.C5.416	TWIST1	ENSG00000122691
bHLH	Core	KH.C5.416	TWIST2	ENSG00000233608
ZnF (C2H2)	Core	KH.C5.430	KLF15	ENSG00000163884
Homeobox	Core	KH.C5.502	NKX6-1	ENSG00000163623
Homeobox	Core	KH.C5.502	NKX6-2	ENSG00000148826
Homeobox	Core	KH.C5.502	NKX6-3	ENSG00000165066
bZIP	Core	KH.C5.520	NFIL3	ENSG00000165030
ZnF (C2H2)	Core	KH.C5.53	GLIS3	ENSG00000107249
ZnF (C2H2)	Core	KH.C5.53	GLIS1	ENSG00000174332
bHLH	Core	KH.C5.554	TWIST1	ENSG00000122691
bHLH	Core	KH.C5.554	TWIST2	ENSG00000233608
bZIP	Core	KH.C5.610	JUN	ENSG00000177606
bZIP	Core	KH.C5.610	JUNB	ENSG00000171223
bZIP	Core	KH.C5.610	JUND	ENSG00000130522
ZnF (C2H2)	Core	KH.C5.64	ZNF367	ENSG00000165244
MAD	Core	KH.C5.641	NFIA	ENSG00000162599
MAD	Core	KH.C5.641	NFIB	ENSG00000147862
MAD	Core	KH.C5.641	NFIC	ENSG00000141905
MAD	Core	KH.C5.641	NFIX	ENSG00000008441
Others	Core	KH.C5.90	CBFB	ENSG00000067955
ZnF (NR C4)	Core	KH.C6.10	NR5A1	ENSG00000136931
ZnF (NR C4)	Core	KH.C6.10	NR5A2	ENSG00000116833
MAD	Core	KH.C6.117	SMAD4	ENSG00000141646
bHLH	Core	KH.C6.129	NEUROG1	ENSG00000181965
bHLH	Core	KH.C6.129	NEUROG2	ENSG00000178403
bHLH	Core	KH.C6.129	NEUROG3	ENSG00000122859
Homeobox	Core	KH.C6.185	ONECUT1	ENSG00000169856
Homeobox	Core	KH.C6.185	ONECUT2	ENSG00000119547
Homeobox	Core	KH.C6.185	ONECUT3	ENSG00000205922
E2F/TDP	Core	KH.C6.223	E2F4	ENSG00000205250
E2F/TDP	Core	KH.C6.223	E2F5	ENSG00000133740
Ets	Core	KH.C6.228	SPI1	ENSG00000066336
Ets	Core	KH.C6.228	SPIB	ENSG00000142539
Ets	Core	KH.C6.228	SPIC	ENSG00000166211
bZIP	Core	KH.C6.7	BACH1	ENSG00000156273
bZIP	Core	KH.C6.7	BACH2	ENSG00000112182
HMG	Core	KH.C6.71	LEF1	ENSG00000138795
HMG	Core	KH.C6.71	TCF7	ENSG00000081059
HMG	Core	KH.C6.71	TCF7L1	ENSG00000152284
HMG	Core	KH.C6.71	TCF7L2	ENSG00000148737
Forkhead	Core	KH.C7.207	FOXP1	ENSG00000114861
Forkhead	Core	KH.C7.207	FOXP2	ENSG00000128573
Forkhead	Core	KH.C7.207	FOXP3	ENSG00000049768
Forkhead	Core	KH.C7.207	FOXP4	ENSG00000137166
IPT/TIG	Core	KH.C7.215	NFKB1	ENSG00000109320
IPT/TIG	Core	KH.C7.215	NFKB2	ENSG00000077150
Homeobox	Core	KH.C7.243	DLX1	ENSG00000144355
Homeobox	Core	KH.C7.243	DLX2	ENSG00000115844
Homeobox	Core	KH.C7.243	DLX3	ENSG00000064195
Homeobox	Core	KH.C7.243	DLX4	ENSG00000108813
Homeobox	Core	KH.C7.243	DLX5	ENSG00000105880
Homeobox	Core	KH.C7.243	DLX6	ENSG00000006377
bZIP	Core	KH.C7.294	FOS	ENSG00000170345
bZIP	Core	KH.C7.294	FOSB	ENSG00000125740
bZIP	Core	KH.C7.294	FOSL1	ENSG00000175592
bZIP	Core	KH.C7.294	FOSL2	ENSG00000075426
ZnF (C2H2)	Core	KH.C7.334	GLI1	ENSG00000111087
ZnF (C2H2)	Core	KH.C7.334	GLI2	ENSG00000074047
ZnF (C2H2)	Core	KH.C7.334	GLI3	ENSG00000106571
Homeobox	Core	KH.C7.346	DLX1	ENSG00000144355
Homeobox	Core	KH.C7.346	DLX2	ENSG00000115844
Homeobox	Core	KH.C7.346	DLX3	ENSG00000064195
Homeobox	Core	KH.C7.346	DLX4	ENSG00000108813
Homeobox	Core	KH.C7.346	DLX5	ENSG00000105880
Homeobox	Core	KH.C7.346	DLX6	ENSG00000006377
HMG	Core	KH.C7.407	SOX17	ENSG00000164736
HMG	Core	KH.C7.407	SOX7	ENSG00000171056
HMG	Core	KH.C7.407	SOX18	ENSG00000203883
Others	Core	KH.C7.423	PREB	ENSG00000138073
AP2	Core	KH.C7.43	TFAP2A	ENSG00000137203
AP2	Core	KH.C7.43	TFAP2B	ENSG00000008196
AP2	Core	KH.C7.43	TFAP2C	ENSG00000087510
AP2	Core	KH.C7.43	TFAP2D	ENSG00000008197
AP2	Core	KH.C7.43	TFAP2E	ENSG00000116819
Homeobox	Core	KH.C7.431	EN1	ENSG00000163064
Homeobox	Core	KH.C7.431	EN2	ENSG00000164778
CBFA_NFYB	Core	KH.C7.440	NFYC	ENSG00000066136
Homeobox	Core	KH.C7.472	HOXD12	ENSG00000170178
Homeobox	Core	KH.C7.472	HOXC12	ENSG00000123407
SANT	Core	KH.C7.477	SNAPC4	ENSG00000165684
HMG	Core	KH.C7.523	SOX11	ENSG00000176887
HMG	Core	KH.C7.523	SOX12	ENSG00000177732
HMG	Core	KH.C7.523	SOX4	ENSG00000124766
bZIP	Core	KH.C7.556	ATF2	ENSG00000115966
bZIP	Core	KH.C7.556	ATF7	ENSG00000170653
bZIP	Core	KH.C7.556	CREB5	ENSG00000146592
T-box	Core	KH.C7.628	TBX1	ENSG00000184058
T-box	Core	KH.C7.628	TBX10	ENSG00000167800
Homeobox	Core	KH.C7.770	DLX1	ENSG00000144355
Homeobox	Core	KH.C7.770	DLX2	ENSG00000115844
Homeobox	Core	KH.C7.770	DLX3	ENSG00000064195
Homeobox	Core	KH.C7.770	DLX4	ENSG00000108813
Homeobox	Core	KH.C7.770	DLX5	ENSG00000105880
Homeobox	Core	KH.C7.770	DLX6	ENSG00000006377
Homeobox	Core	KH.C7.99	HOXA13	ENSG00000106031
Homeobox	Core	KH.C7.99	HOXB13	ENSG00000159184
Homeobox	Core	KH.C7.99	HOXC13	ENSG00000123364
Homeobox	Core	KH.C7.99	HOXD13	ENSG00000128714
ZnF (NR C4)	Core	KH.C8.143	PPARA	ENSG00000186951
ZnF (NR C4)	Core	KH.C8.143	PPARD	ENSG00000112033
ZnF (NR C4)	Core	KH.C8.143	PPARG	ENSG00000132170
bHLH	Core	KH.C8.175	ATOH7	ENSG00000179774
Ets	Core	KH.C8.247	ELK1	ENSG00000126767
Ets	Core	KH.C8.247	ELK3	ENSG00000111145
Ets	Core	KH.C8.247	ELK4	ENSG00000158711
ARID	Core	KH.C8.314	ARID5A	ENSG00000196843
ARID	Core	KH.C8.314	ARID5B	ENSG00000150347
Forkhead	Core	KH.C8.396	FOXD2	ENSG00000186564
Forkhead	Core	KH.C8.396	FOXD3	ENSG00000187140
Forkhead	Core	KH.C8.396	FOXD4	ENSG00000170122
Forkhead	Core	KH.C8.396	FOXD4L1	ENSG00000184492
Forkhead	Core	KH.C8.396	FOXD4L2	ENSG00000204828
Forkhead	Core	KH.C8.396	FOXD4L3	ENSG00000187559
Forkhead	Core	KH.C8.396	FOXD4L4	ENSG00000184659
Forkhead	Core	KH.C8.396	FOXD4L5	ENSG00000204779
Forkhead	Core	KH.C8.396	FOXD4L6	ENSG00000204793
Homeobox	Core	KH.C8.482	NKX2-3	ENSG00000119919
Homeobox	Core	KH.C8.482	NKX2-5	ENSG00000183072
Homeobox	Core	KH.C8.482	NKX2-6	ENSG00000183072
Forkhead	Core	KH.C8.49	FOXI1	ENSG00000168269
Forkhead	Core	KH.C8.49	FOXI2	ENSG00000186766
Homeobox	Core	KH.C8.511	MEOX1	ENSG00000005102
Homeobox	Core	KH.C8.511	MEOX2	ENSG00000106511
Homeobox	Core	KH.C8.652	BSX	ENSG00000188909
Forkhead	Core	KH.C8.662	FOXI1	ENSG00000168269
Forkhead	Core	KH.C8.662	FOXI2	ENSG00000186766
Homeobox	Core	KH.C8.709	NKX3-1	ENSG00000167034
Homeobox	Core	KH.C8.709	NKX3-2	ENSG00000109705
Forkhead	Core	KH.C8.747	FOXI1	ENSG00000168269
Forkhead	Core	KH.C8.747	FOXI2	ENSG00000186766
Forkhead	Core	KH.C8.774	FOXG1	ENSG00000176165
bZIP	Core	KH.C8.877	XBP1	ENSG00000100219
Forkhead	Core	KH.C8.890	FOXD1	ENSG00000251493
Forkhead	Core	KH.C8.890	FOXD2	ENSG00000186564
Forkhead	Core	KH.C8.890	FOXD3	ENSG00000187140
Forkhead	Core	KH.C8.890	FOXD4	ENSG00000170122
Forkhead	Core	KH.C8.890	FOXD4L1	ENSG00000184492
Forkhead	Core	KH.C8.890	FOXD4L2	ENSG00000204828
Forkhead	Core	KH.C8.890	FOXD4L3	ENSG00000187559
Forkhead	Core	KH.C8.890	FOXD4L4	ENSG00000184659
Forkhead	Core	KH.C8.890	FOXD4L5	ENSG00000204779
Forkhead	Core	KH.C8.890	FOXD4L6	ENSG00000204793
bZIP	Core	KH.C8.909	XBP1	ENSG00000100219
ZnF (NR C4)	Core	KH.C8.920	NR2C2	ENSG00000177463
ZnF (NR C4)	Core	KH.C8.920	NR2C1	ENSG00000120798
bHLH	Core	KH.C9.380	SOHLH1	ENSG00000165643
bHLH	Core	KH.C9.380	SOHLH2	ENSG00000120669
bHLH	Core	KH.C9.380	TCFL5	ENSG00000101190
ZnF (NR C4)	Core	KH.C9.440	NR4A1	ENSG00000123358
ZnF (NR C4)	Core	KH.C9.440	NR4A2	ENSG00000153234
ZnF (NR C4)	Core	KH.C9.440	NR4A3	ENSG00000119508
Homeobox	Core	KH.C9.485	LMX1A	ENSG00000162761
Homeobox	Core	KH.C9.485	LMX1B	ENSG00000136944
Homeobox	Core	KH.C9.520	LHX2	ENSG00000106689
Homeobox	Core	KH.C9.520	LHX9	ENSG00000143355
ZnF (C2H2)	Core	KH.C9.561	IKZF4	ENSG00000123411
ZnF (NR C4)	Core	KH.C9.580	RARA	ENSG00000131759
ZnF (NR C4)	Core	KH.C9.580	RARB	ENSG00000077092
ZnF (NR C4)	Core	KH.C9.580	RARG	ENSG00000172819
Homeobox	Core	KH.C9.616	LMX1A	ENSG00000162761
Homeobox	Core	KH.C9.616	LMX1B	ENSG00000136944
ZnF (C2H2)	Core	KH.C9.652	OSR1	ENSG00000143867
ZnF (C2H2)	Core	KH.C9.652	OSR2	ENSG00000164920
Homeobox	Core	KH.C9.68	PAX6	ENSG00000007372
Forkhead	Core	KH.C9.717	FOXH1	ENSG00000160973
ZnF (C2H2)	Core	KH.C9.733	HINFP	ENSG00000172273
bHLH	Core	KH.C9.872	ATOH8	ENSG00000168874
ZnF (NR C4)	Core	KH.C9.892	RXRA	ENSG00000186350
ZnF (NR C4)	Core	KH.C9.892	RXRB	ENSG00000204231
ZnF (NR C4)	Core	KH.C9.892	RXRG	ENSG00000143171
Homeobox	Core	KH.L107.7	LHX1	ENSG00000132130
Homeobox	Core	KH.L107.7	LHX5	ENSG00000089116
bZIP	Core	KH.L108.4	CREB3L1	ENSG00000157613
bZIP	Core	KH.L108.4	CREB3L2	ENSG00000182158
bHLH	Core	KH.L116.39	PTF1A	ENSG00000168267
bHLH	Core	KH.L116.39	FERD3L	ENSG00000146618
Forkhead	Core	KH.L119.7	FOXJ2	ENSG00000065970
Forkhead	Core	KH.L119.7	FOXJ3	ENSG00000198815
bZIP	Core	KH.L122.13	XBP1	ENSG00000100219
Homeobox	Core	KH.L128.12	MNX1	ENSG00000130675
Forkhead	Core	KH.L13.24	FOXN2	ENSG00000170802
Forkhead	Core	KH.L13.24	FOXN3	ENSG00000053254
bHLH	Core	KH.L130.6	HEYL	ENSG00000163909
bHLH	Core	KH.L130.6	HEY1	ENSG00000164683
bHLH	Core	KH.L130.6	HEY2	ENSG00000135547
Homeobox	Core	KH.L132.17	HOXA10	ENSG00000153807
Homeobox	Core	KH.L132.17	HOXA9	ENSG00000078399
Homeobox	Core	KH.L132.17	HOXB9	ENSG00000170689
Homeobox	Core	KH.L132.17	HOXC10	ENSG00000180818
Homeobox	Core	KH.L132.17	HOXC9	ENSG00000180806
Homeobox	Core	KH.L132.17	HOXD10	ENSG00000128710
Homeobox	Core	KH.L132.17	HOXD9	ENSG00000128709
Homeobox	Core	KH.L142.14	EMX1	ENSG00000135638
Homeobox	Core	KH.L142.14	EMX2	ENSG00000170370
SANT	Core	KH.L144.3	MYB	ENSG00000118513
SANT	Core	KH.L144.3	MYBL1	ENSG00000185697
SANT	Core	KH.L144.3	MYBL2	ENSG00000101057
Homeobox	Core	KH.L152.2	ISL1	ENSG00000016082
Homeobox	Core	KH.L152.2	ISL2	ENSG00000159556
Others	Core	KH.L153.70	SON	ENSG00000159140
Homeobox	Core	KH.L153.79	PITX1	ENSG00000069011
Homeobox	Core	KH.L153.79	PITX2	ENSG00000164093
Homeobox	Core	KH.L153.79	PITX3	ENSG00000107859
bHLH	Core	KH.L154.23	NPAS1	ENSG00000130751
bHLH	Core	KH.L154.23	NPAS3	ENSG00000151322
ZnF (C2H2)	Core	KH.L154.30	ZBTB44	ENSG00000196323
HMG	Core	KH.L154.42	SOX10	ENSG00000100146
HMG	Core	KH.L154.42	SOX8	ENSG00000005513
HMG	Core	KH.L154.42	SOX9	ENSG00000125398
HMG	Core	KH.L155.5	SOX13	ENSG00000143842
HMG	Core	KH.L155.5	SOX5	ENSG00000134532
HMG	Core	KH.L155.5	SOX6	ENSG00000110693
ZnF (NR C4)	Core	KH.L17.15	NR2F1	ENSG00000175745
ZnF (NR C4)	Core	KH.L17.15	NR2F2	ENSG00000185551
ZnF (NR C4)	Core	KH.L17.15	NR2F6	ENSG00000160113
MADS-box	Core	KH.L170.20	NRF1	ENSG00000106459
Homeobox	Core	KH.L171.10	HHEX	ENSG00000152804
Homeobox	Core	KH.L171.16	HOXA1	ENSG00000105991
Homeobox	Core	KH.L171.16	HOXB1	ENSG00000120094
Homeobox	Core	KH.L171.16	HOXD1	ENSG00000128645
ZnF (C2H2)	Core	KH.L172.16	EGR1	ENSG00000120738
ZnF (C2H2)	Core	KH.L172.16	EGR2	ENSG00000122877
ZnF (C2H2)	Core	KH.L172.16	EGR3	ENSG00000135625
ZnF (C2H2)	Core	KH.L172.16	EGR4	ENSG00000179388
Homeobox	Core	KH.L172.23	NOTO	ENSG00000214513
ZnF (C2H2)	Core	KH.L173.5	CTCF	ENSG00000102974
ZnF (C2H2)	Core	KH.L173.5	CTCFL	ENSG00000124092
Others	Core	KH.L18.26	HNRNPM	ENSG00000099783
Others	Core	KH.L18.26	MYEF2	ENSG00000104177
ZnF (GATA)	Core	KH.L20.1	GATA2	ENSG00000179348
Forkhead	Core	KH.L20.26	FOXO1	ENSG00000150907
Forkhead	Core	KH.L20.26	FOXO3	ENSG00000118689
Forkhead	Core	KH.L20.26	FOXO4	ENSG00000184481
Forkhead	Core	KH.L20.26	FOXO6	ENSG00000204060
Others	Core	KH.L20.42	HNRNPAB	ENSG00000197451
Others	Core	KH.L20.42	HNRNPD	ENSG00000138668
Others	Core	KH.L20.42	HNRPDL	ENSG00000152795
bHLH	Core	KH.L20.56	AP000697.1	ENSG00000250811
bHLH	Core	KH.L20.56	SIM1	ENSG00000112246
bHLH	Core	KH.L20.56	SIM2	ENSG00000159263
IPT/TIG	Core	KH.L24.10	EBF1	ENSG00000164330
IPT/TIG	Core	KH.L24.10	EBF2	ENSG00000221818
IPT/TIG	Core	KH.L24.10	EBF3	ENSG00000108001
IPT/TIG	Core	KH.L24.10	EBF4	ENSG00000088881
bHLH	Core	KH.L24.23	MYC	ENSG00000136997
bHLH	Core	KH.L24.23	MYCN	ENSG00000134323
bHLH	Core	KH.L34.9	HES1	ENSG00000114315
bHLH	Core	KH.L34.9	HES2	ENSG00000069812
bHLH	Core	KH.L34.9	HES3	ENSG00000173673
bHLH	Core	KH.L34.9	HES4	ENSG00000188290
bHLH	Core	KH.L34.9	HES5	ENSG00000197921
bHLH	Core	KH.L34.9	HES6	ENSG00000144485
bHLH	Core	KH.L34.9	HES7	ENSG00000179111
Forkhead	Core	KH.L39.1	FOXH1	ENSG00000160973
ZnF (C2H2)	Core	KH.L4.17	SALL1	ENSG00000103449
ZnF (C2H2)	Core	KH.L4.17	SALL2	ENSG00000165821
ZnF (C2H2)	Core	KH.L4.17	SALL3	ENSG00000151514
ZnF (C2H2)	Core	KH.L4.17	SALL4	ENSG00000101115
CBFA_NFYB	Core	KH.L41.26	NFYB	ENSG00000120837
Homeobox	Core	KH.L41.33	BARX1	ENSG00000131668
Homeobox	Core	KH.L41.33	BARX2	ENSG00000043039
Others	Core	KH.L43.2	NKRF	ENSG00000186416
Forkhead	Core	KH.L44.19	FOXQ1	ENSG00000164379
Forkhead	Core	KH.L57.25	FOXC1	ENSG00000054598
Forkhead	Core	KH.L57.25	FOXC2	ENSG00000176692
ZnF (C2H2)	Core	KH.L59.1	ZIC1	ENSG00000152977
ZnF (C2H2)	Core	KH.L59.1	ZIC2	ENSG00000043355
ZnF (C2H2)	Core	KH.L59.1	ZIC3	ENSG00000156925
ZnF (C2H2)	Core	KH.L59.1	ZIC4	ENSG00000174963
ZnF (C2H2)	Core	KH.L59.1	ZIC5	ENSG00000139800
ZnF (C2H2)	Core	KH.L59.1.v1.B.ND4-1	ZIC1	ENSG00000152977
ZnF (C2H2)	Core	KH.L59.1.v1.B.ND4-1	ZIC2	ENSG00000043355
ZnF (C2H2)	Core	KH.L59.1.v1.B.ND4-1	ZIC3	ENSG00000156925
ZnF (C2H2)	Core	KH.L59.1.v1.B.ND4-1	ZIC4	ENSG00000174963
ZnF (C2H2)	Core	KH.L59.12	ZIC1	ENSG00000152977
ZnF (C2H2)	Core	KH.L59.12	ZIC2	ENSG00000043355
ZnF (C2H2)	Core	KH.L59.12	ZIC3	ENSG00000156925
ZnF (C2H2)	Core	KH.L59.12	ZIC4	ENSG00000174963
ZnF (C2H2)	Core	KH.L59.12	ZIC5	ENSG00000139800
E2F/TDP	Core	KH.L60.12	TFDP1	ENSG00000198176
E2F/TDP	Core	KH.L60.12	TFDP2	ENSG00000114126
E2F/TDP	Core	KH.L60.12	TFDP3	ENSG00000183434
Homeobox	Core	KH.L66.1	EVX2	ENSG00000174279
Homeobox	Core	KH.L66.1	EVX1	ENSG00000106038
IRF	Core	KH.L7.20	IRF9	ENSG00000213928
IRF	Core	KH.L7.20	IRF4	ENSG00000137265
IRF	Core	KH.L7.20	IRF8	ENSG00000140968
ZnF (NR C4)	Core	KH.L8.21	ESRRA	ENSG00000173153
ZnF (NR C4)	Core	KH.L8.21	ESRRB	ENSG00000119715
ZnF (NR C4)	Core	KH.L8.21	ESRRG	ENSG00000196482
ZnF (C2H2)	Core	KH.L83.2	KLF12	ENSG00000118922
ZnF (C2H2)	Core	KH.L83.2	KLF3	ENSG00000109787
ZnF (C2H2)	Core	KH.L83.2	KLF8	ENSG00000102349
Homeobox	Core	KH.L84.30	TLX1	ENSG00000107807
Homeobox	Core	KH.L84.30	TLX2	ENSG00000115297
Homeobox	Core	KH.L84.30	TLX3	ENSG00000164438
ZnF (C2H2)	Core	KH.L87.58	ZFP161	ENSG00000198081
bHLH	Core	KH.L96.52	MLX	ENSG00000108788
T-box	Core	KH.L96.87	TBX2	ENSG00000121068
T-box	Core	KH.L96.87	TBX3	ENSG00000135111
Homeobox	Core	KH.L97.2	ISX	ENSG00000175329
bHLH	Core	KH.L99.12	SREBF1	ENSG00000072310
bHLH	Core	KH.L99.12	SREBF2	ENSG00000198911
bZIP	Core	KH.S1032.1	DBP	ENSG00000105516
bZIP	Core	KH.S1032.1	HLF	ENSG00000108924
bZIP	Core	KH.S1032.1	TEF	ENSG00000167074
T-box	Core	KH.S1404.1	T	ENSG00000164458
T-box	Core	KH.S1404.1	TBX19	ENSG00000143178
IRF	Core	KH.S1404.2	IRF9	ENSG00000213928
IRF	Core	KH.S1404.2	IRF4	ENSG00000137265
IRF	Core	KH.S1404.2	IRF8	ENSG00000140968
ZnF (C2H2)	Core	KH.S1466.1	OVOL1	ENSG00000172818
ZnF (C2H2)	Core	KH.S1466.1	OVOL2	ENSG00000125850
ZnF (C2H2)	Core	KH.S1466.1	OVOL3	ENSG00000105261
HMG	Core	KH.S164.12	SOX1	ENSG00000182968
HMG	Core	KH.S164.12	SOX2	ENSG00000181449
HMG	Core	KH.S164.12	SOX3	ENSG00000134595
HMG	Core	KH.S164.12	SOX14	ENSG00000168875
HMG	Core	KH.S164.12	SOX21	ENSG00000125285
Homeobox	Core	KH.S215.4	LHX3	ENSG00000107187
Homeobox	Core	KH.S215.4	LHX4	ENSG00000121454
Homeobox	Core	KH.S215.9	PBX1	ENSG00000185630
Homeobox	Core	KH.S215.9	PBX2	ENSG00000204304
Homeobox	Core	KH.S215.9	PBX3	ENSG00000167081
Homeobox	Core	KH.S215.9	PBX4	ENSG00000105717
MADS-box	Core	KH.S406.15	SRF	ENSG00000112658
ARID	Core	KH.S406.9	ARID3A	ENSG00000116017
ARID	Core	KH.S406.9	ARID3B	ENSG00000179361
ARID	Core	KH.S406.9	ARID3C	ENSG00000205143
Others	Core	KH.S423.6	SMYD1	ENSG00000115593
MADS-box	Core	KH.S455.6	MEF2A	ENSG00000068305
MADS-box	Core	KH.S455.6	MEF2B	ENSG00000213999
MADS-box	Core	KH.S455.6	MEF2C	ENSG00000081189
MADS-box	Core	KH.S455.6	MEF2D	ENSG00000116604
DM	Core	KH.S544.3	DMRTA1	ENSG00000176399
DM	Core	KH.S544.3	DMRTA2	ENSG00000142700
Homeobox	Core	KH.S563.4	HMX1	ENSG00000215612
Homeobox	Core	KH.S563.4	HMX2	ENSG00000188816
Homeobox	Core	KH.S563.4	HMX3	ENSG00000188620
T-box	Core	KH.S589.4	TBX15	ENSG00000092607
T-box	Core	KH.S589.4	TBX18	ENSG00000112837
T-box	Core	KH.S589.4	TBX22	ENSG00000122145
RFX	Core	KH.S600.1	RFX4	ENSG00000111783
RFX	Core	KH.S600.1	RFX6	ENSG00000185002
ZnF (GATA)	Core	KH.S696.1	GATA1	ENSG00000102145
ZnF (GATA)	Core	KH.S696.1	GATA2	ENSG00000179348
ZnF (GATA)	Core	KH.S696.1	GATA3	ENSG00000107485
Homeobox	Core	KH.S765.3	HOXA5	ENSG00000106004
Homeobox	Core	KH.S765.3	HOXB5	ENSG00000120075
Homeobox	Core	KH.S765.3	HOXC5	ENSG00000172789
bHLH	Core	KH.S781.11	TCF15	ENSG00000125878
bHLH	Core	KH.S781.11	SCXA	ENSG00000188686
bHLH	Core	KH.S781.11	SCXB	ENSG00000187786
ZnF (C2H2)	Core	KH.S816.1	ZIC1	ENSG00000152977
ZnF (C2H2)	Core	KH.S816.1	ZIC2	ENSG00000043355
ZnF (C2H2)	Core	KH.S816.1	ZIC3	ENSG00000156925
ZnF (C2H2)	Core	KH.S816.1	ZIC4	ENSG00000174963
ZnF (C2H2)	Core	KH.S816.1	ZIC5	ENSG00000139800
ZnF (C2H2)	Core	KH.S816.4	ZIC1	ENSG00000152977
ZnF (C2H2)	Core	KH.S816.4	ZIC2	ENSG00000043355
ZnF (C2H2)	Core	KH.S816.4	ZIC3	ENSG00000156925
ZnF (C2H2)	Core	KH.S816.4	ZIC4	ENSG00000174963
ZnF (C2H2)	Core	KH.S816.4	ZIC5	ENSG00000139800
